# Supplementary material for: Genomic heterogeneity underlies multidrug resistance in Pseudomonas aeruginosa: A population-level analysis beyond susceptibility testing
Source: PLoS One. 2022 Mar 31;17(3):e0265129. doi: 10.1371/journal.pone.0265129 (PMC8970513; doi:10.1371/journal.pone.0265129)
Supplement: S1 Table — (XLSX) [file pone.0265129.s001.xlsx]

## Sheet: Sheet1
Isolate ID	Isolation date	source	BioSample	#Contigs	Assembly length	GenBank accession	SRA accession (RNAseq)
Pae_AZ01	2017-02-23	Sputum Expectorated	SAMN14145396	16	6291415	JAFLHZ000000000	yes
Pae_AZ03	2017-04-08	Sputum Expectorated	SAMN14145398	18	6284088	JAFLHY000000000	yes
Pae_AZ05	2017-05-27	Sputum Expectorated	SAMN14145400	18	6283676	JAFLHW000000000	yes
Pae_AZ07	2017-07-07	Bronchalveolar Lavage	SAMN14145402	20	6284428	JAFLHV000000000	yes
Pae_AZ08	2017-08-03	Bronchalveolar Lavage	SAMN14145403	24	6283179	JAFLHU000000000	NS
Pae_AZ09	2017-08-07	Bronchalveolar Lavage	SAMN14145404	20	6285713	JAFLHT000000000	NS
Pae_AZ10	2017-08-21	Bronchalveolar Lavage	SAMN14145405	17	6281791	JAFLHS000000000	yes
Pae_AZ11	2017-08-24	Bronchalveolar Lavage	SAMN14145406	19	6282837	JAFLHR000000000	yes
Pae_AZ13	2017-10-15	sinus	SAMN14145408	19	6284438	JAFLHQ000000000	yes
Pae_AZ14	2017-11-01	Bronchalveolar Lavage	SAMN14145409	18	6284341	JAFLHP000000000	NS
Pae_AZ15	2017-11-30	Bronchalveolar Lavage	SAMN14145410	20	6282931	JAFLHO000000000	NS
Pae_AZ16	2017-12-09	Sputum	SAMN14145411	18	6285438	JAFLHN000000000	yes
Pae_AZ17	2017-12-20	Bronchalveolar Lavage	SAMN14145412	17	6282938	JAFLHM000000000	NS
Pae_AZ18	2018-01-05	Sputum Expectorated	SAMN14145413	18	6282430	JAFLHL000000000	yes
Pae_AZ19	2018-01-15	Sputum Expectorated	SAMN14145414	11	6283510	JAFLHK000000000	yes
Pae_AZ20	2018-01-25	Bronchial Wash	SAMN14145415	14	6282755	JAFLHJ000000000	yes
Pae_AZ21	2018-02-21	Sputum	SAMN14145416	199	6280669	JAFLHI000000000	NS
Pae_AZ22	2018-03-04	Bronchial Wash	SAMN14145417	141	6277346	JAFLHH000000000	yes
NS; not sequenced
