# Supplementary material for: Genomic heterogeneity underlies multidrug resistance in Pseudomonas aeruginosa: A population-level analysis beyond susceptibility testing
Source: PLoS One. 2022 Mar 31;17(3):e0265129. doi: 10.1371/journal.pone.0265129 (PMC8970513; doi:10.1371/journal.pone.0265129)
Supplement: S2 Table — (XLSX) [file pone.0265129.s002.xlsx]

## Sheet: Sheet1
Supplementary Table 2. SNP and INDEL variants used for phylogenetic analysis
#CHROM	POS	SNP/INDEL	REF	ALT	QUAL	accession	gene	product	type	effect	p_change	Pae_AZ14	Pae_AZ16	Pae_AZ10	Pae_AZ01	Pae_AZ03	Pae_AZ13	Pae_AZ05	Pae_AZ08	Pae_AZ07	Pae_AZ11	Pae_AZ09	Pae_AZ20	Pae_AZ19	Pae_AZ15	Pae_AZ17	Pae_AZ18	Pae_AZ22	Pae_AZ21
CP012679	1560	SNP	C	A	7953.62	AOD73_00005		chromosomal replication initiation protein	missense_variant	MODERATE	p.Ala360Glu	1	1	1	0	0	0	0	0	0	0	0	0	0	0	0	0	0	0
CP012679	5454	SNP	C	T	3538.38	AOD73_00020	gyrB	DNA gyrase subunit B	missense_variant	MODERATE	p.Thr394Ile	0	0	0	1	1	1	1	1	1	1	1	1	1	1	1	1	1	1
CP012679	14569	SNP	C	T	8940.36	AOD73_00055		lipid A biosynthesis lauroyl acyltransferase	synonymous_variant	LOW	p.Gly116Gly	0	0	0	0	0	0	0	0	0	0	0	1	0	0	0	0	0	0
CP012679	31505	SNP	C	T	8206.61	AOD73_00145		SulP family inorganic anion transporter	missense_variant	MODERATE	p.Gly180Ser	0	0	0	1	0	0	0	0	0	0	0	0	0	0	0	0	0	0
CP012679	100597	SNP	T	C	5040.93	AOD73_00420		type VI secretion system protein ImpM	missense_variant	MODERATE	p.Gln134Arg	0	0	0	0	0	0	0	0	0	0	0	1	1	1	1	1	1	1
CP012679	105234	INDEL	TGCGCTCGCGCA	T	4416.76	AOD73_00430		hypothetical protein	frameshift_variant	HIGH	p.Leu210fs	1	1	1	0	0	0	0	0	0	0	0	0	0	0	0	0	0	0
CP012679	109540	SNP	T	C	9068.46	AOD73_00430		hypothetical protein	upstream_gene_variant	MODIFIER	0	0	0	0	1	0	0	0	0	0	0	0	0	0	0	0	0	0	0
CP012679	159375	SNP	G	A	4373.96	AOD73_00700		omega amino acid--pyruvate aminotransferase	synonymous_variant	LOW	p.Ile212Ile	0	0	0	0	0	0	0	0	0	0	0	0	0	0	1	1	1	1
CP012679	182691	INDEL	G	GC	4982.7	AOD73_00800		LysR family transcriptional regulator	upstream_gene_variant	MODIFIER	0	0	0	0	0	1	1	1	0	0	0	0	0	0	0	0	0	0	0
CP012679	204241	INDEL	G	GGC	6581.13	AOD73_00900		histidine kinase	frameshift_variant	HIGH	p.Arg572fs	0	0	0	1	0	0	0	0	0	0	0	0	0	0	0	0	0	0
CP012679	228643	SNP	T	C	6038.34	AOD73_00975		porin	upstream_gene_variant	MODIFIER	0	0	0	0	0	0	0	0	0	1	1	1	1	1	1	1	1	1	1
CP012679	231988	SNP	C	T	4305.79	AOD73_01005		NADP transhydrogenase subunit alpha	missense_variant	MODERATE	p.Thr269Met	0	0	0	0	0	0	0	0	0	0	0	0	0	0	1	1	1	1
CP012679	250909	SNP	G	A	4192.96	AOD73_01110		malonate transporter	missense_variant	MODERATE	p.Val132Met	0	0	0	0	0	0	0	0	0	0	0	0	0	0	0	1	0	0
CP012679	256527	SNP	C	A	7145.85	AOD73_01135		amino acid transporter	missense_variant	MODERATE	p.Arg226Ser	1	1	1	0	0	0	0	0	0	0	0	0	0	0	0	0	0	0
CP012679	270488	SNP	G	A	7901.42	AOD73_01200		LysR family transcriptional regulator	missense_variant	MODERATE	p.Arg283His	1	1	1	0	0	0	0	0	0	0	0	0	0	0	0	0	0	0
CP012679	271725	SNP	C	T	269.28	AOD73_01215		IclR family transcriptional regulator	upstream_gene_variant	MODIFIER	0	0	0	1	0	0	0	0	0	0	1	0	1	0	1	0	0	0	0
CP012679	304125	SNP	C	T	8024.24	AOD73_01365		LysR family transcriptional regulator	synonymous_variant	LOW	p.Pro128Pro	0	0	0	1	0	0	0	0	0	0	0	0	0	0	0	0	0	0
CP012679	310769	SNP	C	T	5147.38	AOD73_01405		sulfate ABC transporter ATP-binding protein	synonymous_variant	LOW	p.Gly280Gly	0	0	0	0	0	0	0	0	1	0	0	0	0	0	0	0	0	0
CP012679	316367	SNP	G	A	2504.37	AOD73_01430		diguanylate cyclase	synonymous_variant	LOW	p.Asp303Asp	0	0	0	0	0	0	0	0	0	0	0	0	0	0	0	0	0	1
CP012679	322378	SNP	C	G	6013.03	AOD73_01455		diguanylate cyclase	upstream_gene_variant	MODIFIER	0	0	0	0	1	1	1	1	1	1	1	1	1	1	1	1	1	1	1
CP012679	337355	INDEL	C	CG	7650.76	AOD73_01510		spermidine/putrescine ABC transporter substrate-binding protein	frameshift_variant	HIGH	p.Asp242fs	0	0	0	1	0	0	0	0	0	0	0	0	0	0	0	0	0	0
CP012679	349794	INDEL	T	TTGATCAGGC	2829.48	AOD73_01575		ABC transporter permease	conservative_inframe_insertion	MODERATE	p.Ser165_Ile167dup	0	0	0	1	1	0	0	1	1	1	0	1	1	1	1	1	0	0
CP012679	350592	SNP	T	A	6729.88	AOD73_01580		cysteine ABC transporter substrate-binding protein	missense_variant	MODERATE	p.Asn183Tyr	1	1	1	0	0	0	0	0	0	0	0	0	0	0	0	0	0	0
CP012679	430575	SNP	A	G	8628.96	AOD73_01980		GTPase	missense_variant	MODERATE	p.Leu238Pro	0	0	0	0	0	0	0	0	0	0	0	1	0	0	0	0	0	0
CP012679	438563	SNP	C	T	8413.51	AOD73_02025		cystathionine beta-synthase	missense_variant	MODERATE	p.Pro155Leu	1	1	1	0	0	0	0	0	0	0	0	0	0	0	0	0	0	0
CP012679	445786	INDEL	T	TG	2362.46	AOD73_02035		dihydroorotase	upstream_gene_variant	MODIFIER	0	0	0	0	0	0	1	0	0	0	0	0	0	0	0	0	0	0	0
CP012679	451653	SNP	A	G	8938.27	AOD73_02095		chemotaxis protein CheA	synonymous_variant	LOW	p.Lys22Lys	0	0	0	0	0	0	0	0	0	1	0	0	0	0	0	0	0	0
CP012679	463150	INDEL	TG	T	4310.16	AOD73_02120		hypothetical protein	frameshift_variant	HIGH	p.His85fs	0	0	0	0	1	1	1	1	1	1	1	1	1	1	1	1	1	1
CP012679	470966	SNP	G	A	8369.51	AOD73_02160	mexB	multidrug transporter	missense_variant	MODERATE	p.Val107Met	1	0	0	0	0	0	0	0	0	0	0	0	0	0	0	0	0	0
CP012679	471186	SNP	C	T	5264.65	AOD73_02160	mexB	multidrug transporter	missense_variant	MODERATE	p.Ser180Leu	0	0	0	0	0	1	0	0	0	0	0	0	0	0	0	0	0	0
CP012679	471624	SNP	C	T	7177.41	AOD73_02160	mexB	multidrug transporter	missense_variant	MODERATE	p.Pro326Leu	0	0	0	0	0	0	1	0	0	0	0	0	0	0	0	0	0	0
CP012679	472340	SNP	C	T	4852.51	AOD73_02160	mexB	multidrug transporter	missense_variant	MODERATE	p.Pro565Ser	0	0	0	0	0	0	0	0	1	1	1	1	1	1	1	1	1	1
CP012679	472508	SNP	G	A	4997.99	AOD73_02160	mexB	multidrug transporter	missense_variant	MODERATE	p.Gly621Ser	0	0	0	0	1	0	0	0	0	0	0	0	0	0	0	0	0	0
CP012679	476322	SNP	C	T	3003.47	AOD73_02170		DEAD/DEAH box helicase	missense_variant	MODERATE	p.Gly312Asp	0	0	0	0	0	0	0	0	0	0	0	0	0	0	0	0	0	1
CP012679	486757	SNP	A	G	3827.29	AOD73_02210		TetR family transcriptional regulator	missense_variant	MODERATE	p.Thr193Ala	0	0	0	0	0	1	0	0	0	0	0	0	0	0	0	0	0	0
CP012679	517486	SNP	A	G	4155	AOD73_02330		acyltransferase	missense_variant	MODERATE	p.Val205Ala	0	0	0	0	1	1	1	1	1	1	1	1	1	1	1	1	1	1
CP012679	528992	SNP	T	A	7759.1	AOD73_02385		amino acid ABC transporter substrate-binding protein	missense_variant	MODERATE	p.His35Leu	1	1	1	0	0	0	0	0	0	0	0	0	0	0	0	0	0	0
CP012679	546681	SNP	T	C	5216.36	AOD73_02485		LysR family transcriptional regulator	missense_variant	MODERATE	p.Ser230Gly	0	0	0	0	1	1	1	1	1	1	1	1	1	1	1	1	1	1
CP012679	558286	SNP	C	T	5019.89	AOD73_02545		dethiobiotin synthetase	synonymous_variant	LOW	p.Ala81Ala	0	0	0	0	1	1	1	1	1	1	1	1	1	1	1	1	1	1
CP012679	587033	SNP	C	T	9186.92	AOD73_02695		LuxR family transcriptional regulator	missense_variant	MODERATE	p.Pro279Ser	0	0	0	1	0	0	0	0	0	0	0	0	0	0	0	0	0	0
CP012679	587783	INDEL	GC	G	3079.41	AOD73_02690		hypothetical protein	upstream_gene_variant	MODIFIER	0	0	0	0	0	0	0	0	0	0	0	0	1	0	0	0	0	0	0
CP012679	598695	SNP	C	T	7003.17	AOD73_02760		S-adenosylmethionine synthetase	missense_variant	MODERATE	p.Gly291Asp	0	0	0	1	0	0	0	0	0	0	0	0	0	0	0	0	0	0
CP012679	634742	SNP	T	G	7931.71	AOD73_02920		RNA polymerase subunit sigma-70	synonymous_variant	LOW	p.Gly3Gly	1	1	1	0	0	0	0	0	0	0	0	0	0	0	0	0	0	0
CP012679	688247	SNP	C	T	10113	AOD73_03205		phage tail protein	synonymous_variant	LOW	p.Leu49Leu	0	0	0	1	0	0	0	0	0	0	0	0	0	0	0	0	0	0
CP012679	696866	SNP	T	C	374.87	AOD73_03245		phage tail protein	synonymous_variant	LOW	p.Val1073Val	0	0	0	0	0	0	0	0	0	1	0	0	0	0	0	0	1	1
CP012679	717674	SNP	C	T	6050.48	AOD73_03370		tyrosine--tRNA ligase	missense_variant	MODERATE	p.Pro161Ser	0	0	0	0	0	0	0	0	1	0	0	0	0	0	0	0	0	0
CP012679	730962	SNP	C	T	3302.18	AOD73_03460	rplJ	50S ribosomal protein L10	missense_variant	MODERATE	p.Ala28Val	0	0	0	0	0	0	0	0	0	0	0	0	1	0	0	0	0	0
CP012679	743296	SNP	T	C	4282.25	AOD73_03490	fusA	elongation factor G	missense_variant	MODERATE	p.Phe596Leu	0	0	0	0	0	0	0	0	0	0	0	1	1	1	1	1	1	1
CP012679	743521	SNP	A	G	5830.51	AOD73_03490	fusA	elongation factor G	missense_variant	MODERATE	p.Thr671Ala	1	1	1	0	0	0	0	0	0	0	0	0	0	0	0	0	0	0
CP012679	746246	INDEL	C	CGGT	5181.89	AOD73_03510	rplD	50S ribosomal protein L4	conservative_inframe_insertion	MODERATE	p.Gly65dup	1	1	1	0	0	0	0	0	0	0	0	0	0	0	0	0	0	0
CP012679	747767	INDEL	T	TCGTCC	4899.96	AOD73_03520		50S ribosomal protein L2	frameshift_variant	HIGH	p.Arg270fs	1	1	1	0	0	0	0	0	0	0	0	0	0	0	0	0	0	0
CP012679	748103	SNP	G	T	8974.45	AOD73_03530		50S ribosomal protein L22	missense_variant	MODERATE	p.Ala5Ser	0	0	0	1	0	0	0	0	0	0	0	0	0	0	0	0	0	0
CP012679	748347	INDEL	T	TGCC	4481.42	AOD73_03530		50S ribosomal protein L22	disruptive_inframe_insertion	MODERATE	p.Pro87dup	0	0	0	1	1	1	1	1	1	1	1	1	1	1	1	1	1	1
CP012679	810203	SNP	C	T	8079.87	AOD73_03810		2-nitropropane dioxygenase	synonymous_variant	LOW	p.Ala227Ala	0	0	0	1	0	0	0	0	0	0	0	0	0	0	0	0	0	0
CP012679	821029	SNP	C	T	4890.62	AOD73_03850		ABC transporter permease	missense_variant	MODERATE	p.Pro151Ser	0	0	0	0	0	0	0	0	0	1	1	1	1	1	1	1	1	1
CP012679	839759	SNP	G	A	245.63	AOD73_03925		porin	upstream_gene_variant	MODIFIER	0	0	0	0	0	0	0	0	0	0	0	1	0	0	0	0	0	0	0
CP012679	843658	SNP	C	T	5365.95	AOD73_03960		exodeoxyribonuclease III	missense_variant	MODERATE	p.Arg200His	0	0	0	0	1	1	1	1	1	1	1	1	1	1	1	1	1	1
CP012679	849223	SNP	C	T	7687.6	AOD73_03960		exodeoxyribonuclease III	upstream_gene_variant	MODIFIER	0	0	0	0	1	0	0	0	0	0	0	0	0	0	0	0	0	0	0
CP012679	866967	SNP	G	A	3979.27	AOD73_04060		acetoin dehydrogenase	missense_variant	MODERATE	p.Ala63Val	0	0	0	0	1	0	0	0	0	0	0	0	0	0	0	0	0	0
CP012679	874721	SNP	C	T	5709.5	AOD73_04095		transcriptional regulator	missense_variant	MODERATE	p.Met73Ile	0	0	0	0	1	1	1	0	0	0	0	0	0	0	0	0	0	0
CP012679	890274	SNP	C	T	4273.16	AOD73_04160		GntR family transcriptional regulator	missense_variant	MODERATE	p.Gly448Arg	0	0	0	0	1	1	1	1	1	1	1	1	1	1	1	1	1	1
CP012679	890999	SNP	G	A	8905.18	AOD73_04160		GntR family transcriptional regulator	missense_variant	MODERATE	p.Thr206Ile	1	1	1	0	0	0	0	0	0	0	0	0	0	0	0	0	0	0
CP012679	891030	SNP	C	T	8637.52	AOD73_04160		GntR family transcriptional regulator	missense_variant	MODERATE	p.Val196Met	1	1	1	0	0	0	0	0	0	0	0	0	0	0	0	0	0	0
CP012679	906638	SNP	A	G	5765.91	AOD73_04235		ATPase	missense_variant	MODERATE	p.Cys493Arg	0	0	0	0	0	0	0	0	1	0	0	0	0	0	0	0	0	0
CP012679	911774	SNP	A	G	6941.62	AOD73_04255		MFS transporter	missense_variant	MODERATE	p.Ile154Val	0	0	0	1	0	0	0	0	0	0	0	0	0	0	0	0	0	0
CP012679.1	917968	SNP	C	T	131827	AOD73_04270	ampC	class C beta-lactamase	missense_variant	MODERATE	p.Glu247Lys	1	1	1	0	1	1	1	1	1	1	1	1	1	1	1	1	1	1
CP012679	917986	INDEL	GACC	G	6847.35	AOD73_04270	ampC	class C beta-lactamase	conservative_inframe_deletion	MODERATE	p.Gly240del	1	1	1	0	0	0	0	0	0	0	0	0	0	0	0	0	0	0
CP012679	918168	SNP	G	A	5622.78	AOD73_04270	ampC	class C beta-lactamase	missense_variant	MODERATE	p.Pro180Leu	0	0	0	0	0	0	0	1	1	1	1	1	1	1	1	1	1	1
CP012679	918268	SNP	A	G	4706.35	AOD73_04270	ampC	class C beta-lactamase	missense_variant	MODERATE	p.Phe147Leu	0	0	0	0	1	1	1	0	0	0	0	0	0	0	0	0	0	0
CP012679	918388	SNP	C	T	7304.69	AOD73_04270	ampC	class C beta-lactamase	missense_variant	MODERATE	p.Asp107Asn	1	1	1	0	0	0	0	0	0	0	0	0	0	0	0	0	0	0
CP012679	918420	SNP	G	A	7648.26	AOD73_04270	ampC	class C beta-lactamase	missense_variant	MODERATE	p.Thr96Ile	0	0	0	1	0	0	0	0	0	0	0	0	0	0	0	0	0	0
CP012679	930589	SNP	G	A	4342.41	AOD73_04335		porin	missense_variant	MODERATE	p.Arg252Cys	0	0	0	0	1	0	0	0	0	0	0	0	0	0	0	0	0	0
CP012679	932821	SNP	C	T	5227.35	AOD73_04345		butanediol dehydrogenase	synonymous_variant	LOW	p.Pro135Pro	0	0	0	0	1	1	1	1	1	1	1	1	1	1	1	1	1	1
CP012679	952476	SNP	C	T	2347.1	AOD73_04430		LuxR family transcriptional regulator	upstream_gene_variant	MODIFIER	0	0	0	0	0	1	1	1	1	1	1	1	1	1	1	1	1	1	1
CP012679	964696	INDEL	GC	G	3640.96	AOD73_04485		dTDP-4-dehydrorhamnose reductase	upstream_gene_variant	MODIFIER	0	0	0	0	0	0	0	0	0	0	0	1	1	1	1	1	1	1	1
CP012679	967346	SNP	C	T	9100.46	AOD73_04500		hypothetical protein	synonymous_variant	LOW	p.Pro103Pro	0	0	0	1	0	0	0	0	0	0	0	0	0	0	0	0	0	0
CP012679	967519	SNP	T	C	3040.78	AOD73_04500		hypothetical protein	missense_variant	MODERATE	p.Ser46Gly	0	0	0	0	0	0	0	0	0	0	0	0	0	0	0	1	0	0
CP012679	969492	SNP	C	T	6299.88	AOD73_04510		peptide ABC transporter permease	missense_variant	MODERATE	p.Val38Ile	0	0	0	0	0	0	0	0	1	0	0	0	0	0	0	0	0	0
CP012679	1012628	INDEL	GACC	G	5272.9	AOD73_04730		UDP-N-acetylmuramate:L-alanyl-gamma-D-glutamyl-meso-diaminopimelate ligase	disruptive_inframe_deletion	MODERATE	p.Thr118del	1	1	1	0	0	0	0	0	0	0	0	0	0	0	0	0	0	0
CP012679	1028564	SNP	G	A	2748.12	AOD73_04815		penicillin-binding protein 2	missense_variant	MODERATE	p.Gly591Ser	0	0	0	0	0	0	0	0	0	0	0	0	0	0	0	1	1	1
CP012679	1030971	SNP	C	T	5615.76	AOD73_04830		hypothetical protein	synonymous_variant	LOW	p.Ser25Ser	0	0	0	0	1	1	1	1	1	1	1	1	1	1	1	1	1	1
CP012679	1040133	SNP	A	G	4263.49	AOD73_04880		DNA polymerase III subunit delta	synonymous_variant	LOW	p.Asp117Asp	0	0	0	0	1	1	1	1	1	1	1	1	1	1	1	1	1	1
CP012679	1048713	SNP	C	T	8459.56	AOD73_04920		ATP-binding protein	synonymous_variant	LOW	p.Ala219Ala	1	1	1	0	0	0	0	0	0	0	0	0	0	0	0	0	0	0
CP012679	1071155	SNP	C	T	8854.91	AOD73_05030		hypothetical protein	missense_variant	MODERATE	p.Glu76Lys	0	0	0	1	0	0	0	0	0	0	0	0	0	0	0	0	0	0
CP012679	1081370	SNP	C	T	6183.12	AOD73_05060		dimethyl sulfone monooxygenase SfnG	upstream_gene_variant	MODIFIER	0	1	1	1	0	0	0	0	0	0	0	0	0	0	0	0	0	0	0
CP012679	1124086	SNP	T	C	9690.46	AOD73_05240	moaC	molybdenum cofactor biosynthesis protein MoaC	missense_variant	MODERATE	p.Val135Ala	0	0	0	1	0	0	0	0	0	0	0	0	0	0	0	0	0	0
CP012679	1133584	SNP	T	C	2082.59	AOD73_05270		protease	downstream_gene_variant	MODIFIER	0	0	0	0	0	0	0	0	0	0	0	0	0	0	0	0	0	1	1
CP012679	1164083	SNP	A	C	5317.08	AOD73_05450		ATPase	missense_variant	MODERATE	p.Ile432Ser	0	1	0	0	0	0	0	0	0	0	0	0	0	0	0	0	0	0
CP012679	1164612	SNP	C	T	3695.7	AOD73_05450		ATPase	missense_variant	MODERATE	p.Ala256Thr	0	0	0	0	0	1	0	0	0	0	0	0	0	0	0	0	0	0
CP012679	1186437	SNP	A	G	5895.43	AOD73_05530		amino acid ABC transporter substrate-binding protein	missense_variant	MODERATE	p.Thr113Ala	0	0	0	0	0	0	1	0	0	0	0	0	0	0	0	0	0	0
CP012679	1198161	SNP	C	T	5210.12	AOD73_05600		S-transferase	missense_variant	MODERATE	p.Arg119Cys	0	0	0	0	1	1	1	1	1	1	1	1	1	1	1	1	1	1
CP012679	1221971	INDEL	CA	C	4400.1	AOD73_05695		hypothetical protein	upstream_gene_variant	MODIFIER	0	0	0	0	0	0	0	0	0	0	0	0	1	0	0	0	0	0	0
CP012679	1222482	SNP	C	G	338.09	AOD73_05695		hypothetical protein	upstream_gene_variant	MODIFIER	0	1	1	1	1	0	1	1	1	1	1	0	1	1	1	1	1	1	0
CP012679	1222488	SNP	G	A	284.65	AOD73_05695		hypothetical protein	upstream_gene_variant	MODIFIER	0	1	0	1	1	0	0	0	0	0	1	0	0	0	0	1	0	0	0
CP012679	1225365	SNP	C	T	401.18	AOD73_05710		hypothetical protein	upstream_gene_variant	MODIFIER	0	1	1	1	1	1	0	1	1	1	1	0	1	1	0	1	1	1	1
CP012679	1229176	SNP	C	T	815.08	AOD73_05740		hypothetical protein	synonymous_variant	LOW	p.Pro34Pro	0	0	0	0	0	0	0	0	0	0	0	0	0	0	0	0	1	1
CP012679	1229203	SNP	C	A	363	AOD73_05740		hypothetical protein	synonymous_variant	LOW	p.Gly43Gly	0	0	0	0	0	0	0	0	0	0	0	0	0	0	0	0	1	1
CP012679	1229293	SNP	A	G	367.64	AOD73_05740		hypothetical protein	synonymous_variant	LOW	p.Glu73Glu	1	1	1	1	0	1	1	1	1	1	0	1	0	1	1	1	1	1
CP012679	1260663	SNP	C	T	6923.85	AOD73_05920		integrase	synonymous_variant	LOW	p.Leu28Leu	0	0	0	1	0	0	0	0	0	0	0	0	0	0	0	0	0	0
CP012679	1276978	INDEL	GATGCCTGCCGGC	G	4431.21	AOD73_06020		23S rRNA (adenine(2503)-C2)-methyltransferase	disruptive_inframe_deletion	MODERATE	p.Asp251_Arg255delinsGly	1	1	1	0	0	0	0	0	0	0	0	0	0	0	0	0	0	0
CP012679	1279319	SNP	C	T	3827.84	AOD73_06035		4-hydroxy-3-methylbut-2-en-1-yl diphosphate synthase	missense_variant	MODERATE	p.Ala43Val	0	0	0	0	0	0	0	0	0	0	0	1	1	0	0	0	0	0
CP012679	1300700	INDEL	TG	T	6434.21	AOD73_06140		AraC family transcriptional regulator	frameshift_variant	HIGH	p.Ala110fs	0	0	0	0	0	0	1	0	0	0	0	0	0	0	0	0	0	0
CP012679	1324110	SNP	C	T	6983.47	AOD73_06245		copper oxidase	synonymous_variant	LOW	p.Arg26Arg	0	0	0	1	0	0	0	0	0	0	0	0	0	0	0	0	0	0
CP012679	1330270	INDEL	C	CG	3637.36	AOD73_06270		phosphoribosylformylglycinamidine synthase	frameshift_variant	HIGH	p.Ser63fs	0	0	0	0	0	0	0	0	0	0	0	0	0	0	0	1	0	0
CP012679	1330290	INDEL	AG	A	4034.82	AOD73_06270		phosphoribosylformylglycinamidine synthase	frameshift_variant	HIGH	p.Glu68fs	0	0	0	0	1	1	1	1	1	1	1	1	1	1	1	1	1	1
CP012679	1347572	SNP	T	C	5047.26	AOD73_06340		MFS transporter	missense_variant	MODERATE	p.Lys225Arg	0	0	0	0	1	1	1	1	1	1	1	1	1	1	1	1	1	1
CP012679	1356905	SNP	C	T	8216.4	AOD73_06390		sodium:proton antiporter	missense_variant	MODERATE	p.Arg289His	0	0	0	1	0	0	0	0	0	0	0	0	0	0	0	0	0	0
CP012679	1372630	SNP	C	T	5126.22	AOD73_06450		DNA repair protein	missense_variant	MODERATE	p.Ala754Val	0	0	0	0	1	1	1	1	1	1	1	1	1	1	1	1	1	1
CP012679	1403598	SNP	C	T	8453.41	AOD73_06575		chemotaxis protein	missense_variant	MODERATE	p.Ala21Val	0	0	0	1	0	0	0	0	0	0	0	0	0	0	0	0	0	0
CP012679	1417368	SNP	A	G	7824.34	AOD73_06640		4-deoxy-4-formamido-L-arabinose-phospho-UDP deformylase	missense_variant	MODERATE	p.Val192Ala	0	0	0	1	0	0	0	0	0	0	0	0	0	0	0	0	0	0
CP012679	1418914	INDEL	T	TG	5411.14	AOD73_06630		hypothetical protein	upstream_gene_variant	MODIFIER	0	0	0	0	1	0	0	0	0	0	0	0	0	0	0	0	0	0	0
CP012679	1431351	SNP	A	G	4813.83	AOD73_06710		multidrug transporter AcrB	missense_variant	MODERATE	p.Tyr380Cys	0	0	0	0	1	1	1	1	1	1	1	1	1	1	1	1	1	1
CP012679	1432761	SNP	A	G	3819.55	AOD73_06710		multidrug transporter AcrB	missense_variant	MODERATE	p.Glu850Gly	0	0	0	0	1	0	0	0	0	0	0	0	0	0	0	0	0	0
CP012679	1442487	INDEL	A	AGGGC	5163.12	AOD73_06755		cysteine sulfinate desulfinase	frameshift_variant	HIGH	p.Leu373fs	1	1	1	0	0	0	0	0	0	0	0	0	0	0	0	0	0	0
CP012679	1464154	INDEL	G	GC	213.31	AOD73_06920		mRNA interferase	upstream_gene_variant	MODIFIER	0	0	1	0	0	0	0	0	1	0	0	0	0	0	0	0	0	0	0
CP012679	1464227	SNP	C	G	245.07	AOD73_06920		mRNA interferase	upstream_gene_variant	MODIFIER	0	0	1	0	0	0	0	0	0	0	0	0	0	0	0	0	0	0	0
CP012679	1465059	SNP	A	C	283.96	AOD73_06930		glycoside hydrolase family 19	missense_variant	MODERATE	p.Glu167Asp	1	1	1	1	0	0	0	0	1	1	0	0	0	1	0	0	0	0
CP012679	1487566	SNP	C	G	263.82	AOD73_07080		serine protease	upstream_gene_variant	MODIFIER	0	0	0	1	0	0	0	0	0	0	0	0	0	0	0	0	0	0	0
CP012679	1492118	SNP	C	T	6713.23	AOD73_07110		succinyldiaminopimelate transaminase	missense_variant	MODERATE	p.Gly123Asp	0	0	0	1	0	0	0	0	0	0	0	0	0	0	0	0	0	0
CP012679	1508590	SNP	A	G	5681.3	AOD73_07185		UDP-N-acetylglucosamine acyltransferase	missense_variant	MODERATE	p.Thr78Ala	0	0	0	0	0	0	1	0	0	0	0	0	0	0	0	0	0	0
CP012679	1509703	SNP	G	A	1478.56	AOD73_07190		lipid-A-disaccharide synthase	missense_variant	MODERATE	p.Gly189Arg	0	0	0	0	0	0	0	0	0	0	0	0	0	0	0	0	0	1
CP012679	1532660	SNP	C	T	4450.18	AOD73_07295		RNA polymerase sigma factor RpoS	missense_variant	MODERATE	p.Ala85Val	0	0	0	0	1	1	1	1	1	1	1	1	1	1	1	1	1	1
CP012679	1562755	INDEL	GGCGCAAGACAAGCA	G	4637.65	AOD73_07430		MFS transporter	upstream_gene_variant	MODIFIER	0	0	0	0	1	0	0	0	0	0	0	0	0	0	0	0	0	0	0
CP012679	1566250	SNP	C	T	5901.1	AOD73_07450		enoyl-CoA hydratase	missense_variant	MODERATE	p.Arg155Cys	0	0	0	0	0	0	0	0	0	0	0	1	0	0	0	0	0	0
CP012679	1573508	SNP	C	T	5233.88	AOD73_07485	glpD	glycerol-3-phosphate dehydrogenase	missense_variant	MODERATE	p.Ala458Thr	0	0	0	0	1	1	1	1	1	1	1	1	1	1	1	1	1	1
CP012679	1584305	SNP	C	T	5520.34	AOD73_07540		TetR family transcriptional regulator	missense_variant	MODERATE	p.Gly172Ser	0	1	0	0	0	0	0	0	0	0	0	0	0	0	0	0	0	0
CP012679	1584347	INDEL	TCATGCCCGGATGCAGCCGCA	T	2505.9	AOD73_07540		TetR family transcriptional regulator	frameshift_variant	HIGH	p.Val151fs	0	0	0	0	1	1	1	1	1	1	1	1	1	1	1	1	1	1
CP012679	1614331	SNP	C	T	4899.23	AOD73_07670		alginate O-acetyltransferase	missense_variant	MODERATE	p.Arg356His	0	0	0	0	1	1	1	1	1	1	1	1	1	1	1	1	1	1
CP012679	1620275	SNP	C	T	4883.65	AOD73_07690		poly(beta-D-mannuronate) C5 epimerase	missense_variant	MODERATE	p.Val373Ile	0	0	0	1	1	1	1	1	1	1	1	1	1	1	1	0	0	0
CP012679	1658608	SNP	C	T	4606.24	AOD73_07835		adenylosuccinate lyase	missense_variant	MODERATE	p.Thr194Ile	0	0	0	0	1	1	1	1	1	1	1	1	1	1	1	1	1	1
CP012679	1660898	INDEL	ACCTCGACGCTG	A	3080.77	AOD73_07845		leucyl-tRNA synthetase	frameshift_variant	HIGH	p.Ser25fs	1	1	1	0	0	0	0	0	0	0	0	0	0	0	0	0	0	0
CP012679	1694261	INDEL	TG	T	6075.23	AOD73_08000		histidine kinase	frameshift_variant	HIGH	p.Pro789fs	0	0	0	1	0	0	0	0	0	0	0	0	0	0	0	0	0	0
CP012679	1695400	SNP	G	A	8033.14	AOD73_08000		histidine kinase	missense_variant	MODERATE	p.Arg410Cys	0	0	0	1	0	0	0	0	0	0	0	0	0	0	0	0	0	0
CP012679	1701851	SNP	T	C	3897.43	AOD73_08020		MarR family transcriptional regulator	missense_variant	MODERATE	p.Leu62Pro	0	0	0	0	1	1	1	1	1	1	1	1	1	1	1	1	1	1
CP012679	1736835	SNP	C	T	7048.38	AOD73_08210		LuxR family transcriptional regulator	missense_variant	MODERATE	p.Arg80Cys	0	0	0	1	0	0	0	0	0	0	0	0	0	0	0	0	0	0
CP012679	1746572	SNP	G	C	3029.09	AOD73_08260		hypothetical protein	missense_variant	MODERATE	p.Gly21Arg	0	0	0	0	1	1	1	1	1	1	1	1	1	1	1	1	1	1
CP012679	1761794	INDEL	T	TG	3705	AOD73_08330		LysR family transcriptional regulator	frameshift_variant	HIGH	p.Gln172fs	0	0	0	0	0	0	0	0	0	0	0	0	0	0	0	1	0	0
CP012679	1775061	SNP	C	T	5318.85	AOD73_08400		phosphonate/organophosphate ester transporter subunit	missense_variant	MODERATE	p.Ser41Phe	0	1	0	0	0	0	0	0	0	0	0	0	0	0	0	0	0	0
CP012679	1816016	INDEL	CG	C	2836	AOD73_08610		chemotaxis protein CheY	frameshift_variant	HIGH	p.Arg510fs	0	0	0	0	0	0	0	0	1	0	0	0	0	0	0	0	0	0
CP012679	1834524	SNP	T	C	2051.89	AOD73_08695		hypothetical protein	synonymous_variant	LOW	p.Glu190Glu	0	0	0	0	0	0	0	0	0	0	0	0	0	0	1	1	1	1
CP012679	1837887	SNP	C	T	6275.07	AOD73_08705		non-ribosomal peptide synthetase	missense_variant	MODERATE	p.Val1810Ile	0	0	0	1	0	0	0	0	0	0	0	0	0	0	0	0	0	0
CP012679	1851967	SNP	C	T	4063.45	AOD73_08745		phospholipase	missense_variant	MODERATE	p.Ser285Phe	0	0	0	0	1	1	1	1	1	1	1	1	1	1	1	1	1	1
CP012679	1853159	SNP	C	T	2333.12	AOD73_08745		phospholipase	synonymous_variant	LOW	p.Asp682Asp	0	0	0	0	1	1	1	1	1	1	1	1	1	1	1	1	1	1
CP012679	1860391	SNP	A	G	1990.68	AOD73_08785		diguanylate phosphodiesterase	missense_variant	MODERATE	p.Ile251Thr	0	0	0	0	0	0	0	0	0	0	0	0	0	0	0	0	0	1
CP012679	1866024	INDEL	C	CG	4259	AOD73_08800		RNA polymerase-associated protein RapA	frameshift_variant	HIGH	p.Ala252fs	0	0	0	0	1	1	1	1	1	1	1	1	1	1	1	1	1	1
CP012679	1934480	SNP	G	A	4766.98	AOD73_09105		ABC transporter permease	synonymous_variant	LOW	p.Ala9Ala	0	0	0	1	1	1	1	1	1	1	1	1	1	1	1	1	1	1
CP012679	1945003	SNP	C	T	4442.68	AOD73_09165		Patatin	missense_variant	MODERATE	p.Thr244Ile	0	0	0	0	1	1	1	1	1	1	1	1	1	1	1	1	1	1
CP012679	1969589	SNP	C	T	7428.16	AOD73_09295		AraC family transcriptional regulator	missense_variant	MODERATE	p.Arg262Cys	0	0	0	1	0	0	0	0	0	0	0	0	0	0	0	0	0	0
CP012679	1975055	SNP	C	T	4025.16	AOD73_09325		ferredoxin	synonymous_variant	LOW	p.Cys10Cys	0	0	0	0	0	0	0	0	0	0	0	0	0	0	0	1	0	0
CP012679	1998522	SNP	C	T	4727.99	AOD73_09450		aldose epimerase	stop_gained	HIGH	p.Gln138*	0	0	0	0	1	1	1	1	1	1	1	1	1	1	1	1	1	1
CP012679	2014007	SNP	C	G	5488.26	AOD73_09530		methylthioribose-1-phosphate isomerase	missense_variant	MODERATE	p.Asn237Lys	1	1	1	0	0	0	0	0	0	0	0	0	0	0	0	0	0	0
CP012679	2014857	SNP	C	T	4140.45	AOD73_09535	gyrA	DNA gyrase subunit A	missense_variant	MODERATE	p.Thr83Ile	0	0	0	1	1	1	1	1	1	1	1	1	1	1	1	1	1	1
CP012679	2014868	SNP	G	A	5217.17	AOD73_09535	gyrA	DNA gyrase subunit A	missense_variant	MODERATE	p.Asp87Asn	1	1	1	0	0	0	0	0	0	0	0	0	0	0	0	0	0	0
CP012679	2015575	INDEL	T	TGCCCAGACC	3705.94	AOD73_09535	gyrA	DNA gyrase subunit A	conservative_inframe_insertion	MODERATE	p.Ala323_Thr325dup	1	1	1	0	0	0	0	0	0	0	0	0	0	0	0	0	0	0
CP012679	2027568	INDEL	TA	T	3538.21	AOD73_09575		chain-length determining protein	frameshift_variant	HIGH	p.Thr264fs	0	0	0	0	1	1	1	1	1	1	1	1	1	1	1	1	1	1
CP012679	2036344	INDEL	GA	G	4813.92	AOD73_09615		glycosyl transferase family 1	frameshift_variant	HIGH	p.Asn64fs	1	1	1	0	0	0	0	0	0	0	0	0	0	0	0	0	0	0
CP012679	2038384	INDEL	A	AGGG	2541.4	AOD73_09625		glycosyl transferase	disruptive_inframe_insertion	MODERATE	p.Gly48dup	0	0	0	1	0	0	0	0	0	0	0	0	0	0	0	0	0	0
CP012679	2041360	SNP	C	T	4021.52	AOD73_09630		hypothetical protein	missense_variant	MODERATE	p.Ala626Val	0	0	0	0	1	1	1	1	1	1	1	1	1	1	1	1	1	1
CP012679	2064529	SNP	G	A	7807.04	AOD73_09770		3-isopropylmalate dehydrogenase	missense_variant	MODERATE	p.Glu40Lys	0	0	0	1	0	0	0	0	0	0	0	0	0	0	0	0	0	0
CP012679	2071087	SNP	A	G	3356.04	AOD73_09790	truA	tRNA pseudouridine synthase A	missense_variant	MODERATE	p.Tyr127Cys	0	0	0	0	0	0	0	0	0	0	0	0	0	0	1	1	1	1
CP012679	2075070	SNP	T	C	997.61	AOD73_09810		cell division protein	missense_variant	MODERATE	p.Leu117Pro	1	0	1	1	1	1	1	1	0	0	1	1	0	1	1	1	0	0
CP012679	2080119	SNP	C	T	4334.71	AOD73_09835		type II secretion system protein GspD	synonymous_variant	LOW	p.Leu557Leu	0	0	0	0	0	0	0	0	0	1	0	0	0	0	0	0	0	0
CP012679	2088763	SNP	C	T	5844.02	AOD73_09880		type II secretion system protein GspL	missense_variant	MODERATE	p.Ala84Val	0	0	0	1	0	0	0	0	0	0	0	0	0	0	0	0	0	0
CP012679	2126888	INDEL	GGA	G	2619.65	AOD73_10035		hypothetical protein	frameshift_variant	HIGH	p.Glu10fs	0	0	0	0	1	1	1	1	1	1	1	1	1	1	1	1	1	1
CP012679	2141406	SNP	T	C	4477.6	AOD73_10065		biofilm formation protein PelB	missense_variant	MODERATE	p.Ser1045Pro	0	0	0	0	0	0	0	0	0	0	0	1	1	1	1	1	1	1
CP012679	2161947	SNP	C	T	7385.5	AOD73_10160		ATPase	synonymous_variant	LOW	p.Ile387Ile	0	0	0	1	0	0	0	0	0	0	0	0	0	0	0	0	0	0
CP012679	2170410	SNP	C	G	3425.19	AOD73_10200		pyridoxamine 5'-phosphate oxidase	synonymous_variant	LOW	p.Gly69Gly	0	0	0	0	0	1	0	0	0	0	0	0	0	0	0	0	0	0
CP012679	2203448	SNP	A	G	9034.96	AOD73_10360		beta-hexosaminidase	missense_variant	MODERATE	p.Thr294Ala	0	0	0	1	0	0	0	0	0	0	0	0	0	0	0	0	0	0
CP012679	2211967	SNP	C	T	3112.66	AOD73_10390		Na(+)-translocating NADH-quinone reductase subunit A	synonymous_variant	LOW	p.Gly48Gly	0	0	0	0	0	0	0	0	0	0	0	0	0	0	1	1	1	1
CP012679	2213338	SNP	C	T	6587.08	AOD73_10395		Na(+)-translocating NADH-quinone reductase subunit B	synonymous_variant	LOW	p.Ile58Ile	1	1	1	0	0	0	0	0	0	0	0	0	0	0	0	0	0	0
CP012679	2219371	INDEL	CCAAGCAGGTCGCCTCG	C	3958.5	AOD73_10430		pyridine nucleotide-disulfide oxidoreductase	frameshift_variant	HIGH	p.Lys95fs	1	1	1	0	0	0	0	0	0	0	0	0	0	0	0	0	0	0
CP012679	2236898	SNP	G	A	5182.97	AOD73_10510		ribonuclease E	upstream_gene_variant	MODIFIER	0	0	0	0	0	1	1	1	1	1	1	1	1	1	1	1	1	1	1
CP012679	2273714	SNP	C	T	3636.43	AOD73_10700		aminopeptidase	missense_variant	MODERATE	p.Gly444Asp	0	0	0	0	0	0	0	0	1	0	0	0	0	0	0	0	0	0
CP012679	2313841	SNP	C	T	4530.79	AOD73_10900		hypothetical protein	synonymous_variant	LOW	p.Ser97Ser	0	0	0	0	1	1	1	1	1	1	1	1	1	1	1	1	1	1
CP012679	2382173	SNP	C	T	272.22	AOD73_11240		LysR family transcriptional regulator	synonymous_variant	LOW	p.Pro224Pro	0	0	1	0	0	0	1	0	0	0	0	0	0	0	1	1	0	0
CP012679	2382284	SNP	C	G	434.48	AOD73_11240		LysR family transcriptional regulator	synonymous_variant	LOW	p.Arg187Arg	1	1	1	1	0	1	1	1	1	1	0	1	0	1	1	1	0	0
CP012679	2382500	SNP	C	T	572.12	AOD73_11240		LysR family transcriptional regulator	synonymous_variant	LOW	p.Glu115Glu	1	1	1	1	0	1	1	1	1	1	1	1	0	1	1	1	0	0
CP012679	2386221	INDEL	CAGGCTGCCGTAATTCTGGCCGGTGAAGCGGTCCACCCCGAGCAGTTTCAG	C	1090.38	AOD73_11260		protease HtpX	frameshift_variant	HIGH	p.Leu22fs	1	1	1	0	0	0	0	0	0	0	0	0	0	0	0	0	0	0
CP012679	2417101	SNP	C	T	4473.04	AOD73_11465		hypothetical protein	missense_variant	MODERATE	p.Pro163Leu	0	0	0	0	0	0	1	0	0	0	0	0	0	0	0	0	0	0
CP012679	2430055	INDEL	AGC	A	2565.96	AOD73_11535		chemotaxis protein	frameshift_variant	HIGH	p.Ala170fs	0	0	0	0	0	0	0	0	0	0	0	0	1	0	0	0	0	0
CP012679	2438944	SNP	A	G	3469.09	AOD73_11585		hypothetical protein	missense_variant	MODERATE	p.Glu147Gly	0	0	0	0	1	1	1	1	1	1	1	1	1	1	1	1	1	1
CP012679	2441986	INDEL	GA	G	4767.57	AOD73_11570		hypothetical protein	upstream_gene_variant	MODIFIER	0	0	0	0	0	0	0	1	0	0	0	0	0	0	0	0	0	0	0
CP012679	2465361	INDEL	ATGTACCGGGTCG	A	1934.94	AOD73_11795		methionine aminopeptidase	disruptive_inframe_deletion	MODERATE	p.Met109_Gly113delinsSer	0	0	0	0	1	1	1	1	1	1	1	1	1	1	1	1	1	1
CP012679	2469761	SNP	C	T	5705.39	AOD73_11825		threonyl-tRNA synthetase	missense_variant	MODERATE	p.Thr318Ile	0	0	0	0	0	0	0	0	0	0	0	1	0	0	0	0	0	0
CP012679	2522793	SNP	A	G	8098.55	AOD73_12020		spermidine/putrescine ABC transporter substrate-binding protein	upstream_gene_variant	MODIFIER	0	0	0	0	1	0	0	0	0	0	0	0	0	0	0	0	0	0	0
CP012679	2523073	SNP	A	G	8322.69	AOD73_12045		ribulose phosphate epimerase	missense_variant	MODERATE	p.Thr89Ala	0	0	0	1	0	0	0	0	0	0	0	0	0	0	0	0	0	0
CP012679	2528635	SNP	G	A	7642.42	AOD73_12080		hypothetical protein	synonymous_variant	LOW	p.Asp330Asp	0	0	0	1	0	0	0	0	0	0	0	0	0	0	0	0	0	0
CP012679	2568610	SNP	C	T	7243.85	AOD73_12275		dihydropteridine reductase	upstream_gene_variant	MODIFIER	0	0	0	0	1	0	0	0	0	0	0	0	0	0	0	0	0	0	0
CP012679	2572935	SNP	C	T	4112.67	AOD73_12285		short-chain dehydrogenase	stop_gained	HIGH	p.Gln2*	0	0	0	0	1	1	1	1	1	1	1	1	1	1	1	1	1	1
CP012679	2573225	SNP	C	T	4228.5	AOD73_12285		short-chain dehydrogenase	synonymous_variant	LOW	p.Ala98Ala	0	0	0	0	1	1	1	1	1	1	1	1	1	1	1	1	1	1
CP012679	2592479	SNP	C	T	6868.75	AOD73_12370		NADH-quinone oxidoreductase subunit K	missense_variant	MODERATE	p.Val67Met	1	1	1	0	0	0	0	0	0	0	0	0	0	0	0	0	0	0
CP012679	2606689	SNP	T	C	3634.37	AOD73_12430		isocitrate lyase	missense_variant	MODERATE	p.Thr261Ala	0	0	0	0	0	0	0	1	1	1	1	1	1	1	1	1	1	1
CP012679	2609668	SNP	C	T	3930.35	AOD73_12445		GNAT family acetyltransferase	synonymous_variant	LOW	p.Ala89Ala	0	0	0	0	1	1	1	1	1	1	1	1	1	1	1	1	1	1
CP012679	2620259	INDEL	AC	A	4819.55	AOD73_12495		Clp protease ClpS	frameshift_variant	HIGH	p.Pro4fs	1	1	1	0	0	0	0	0	0	0	0	0	0	0	0	0	0	0
CP012679	2621005	INDEL	C	CGGTGTT	2521.87	AOD73_12500	clpA	ATP-dependent Clp protease ATP-binding subunit ClpA	disruptive_inframe_insertion	MODERATE	p.Val121_Phe122insLeuVal	0	0	0	0	1	1	1	1	1	1	1	1	1	1	1	1	1	1
CP012679	2623428	SNP	T	C	3356.66	AOD73_12510		arginyl-tRNA-protein transferase	missense_variant	MODERATE	p.Tyr203Cys	0	0	0	0	0	0	0	0	0	1	1	1	1	1	1	1	1	1
CP012679	2633407	SNP	C	T	4576.54	AOD73_12550		glutathionyl-hydroquinone reductase YqjG	missense_variant	MODERATE	p.Gly261Asp	0	0	0	0	0	0	1	0	0	0	0	0	0	0	0	0	0	0
CP012679	2646866	INDEL	GC	G	2872.34	AOD73_12630		sulfonate ABC transporter substrate-binding protein	frameshift_variant	HIGH	p.Leu63fs	0	0	0	0	1	1	1	1	1	1	1	1	1	1	1	1	1	1
CP012679	2658857	SNP	T	C	3063.35	AOD73_12675		chemotaxis protein CheY	missense_variant	MODERATE	p.Leu21Pro	0	0	0	0	0	0	0	0	0	0	0	0	1	0	0	0	0	0
CP012679	2661472	SNP	A	G	4689.79	AOD73_12685		CDP-diacylglycerol--glycerol-3-phosphate 3-phosphatidyltransferase	missense_variant	MODERATE	p.Thr58Ala	0	0	0	0	0	0	0	0	0	0	0	1	0	0	0	0	0	0
CP012679	2676129	SNP	C	T	3323.39	AOD73_12750		chemotaxis protein	stop_gained	HIGH	p.Gln507*	0	0	0	0	0	0	0	0	0	0	0	0	1	0	0	0	0	0
CP012679	2714487	SNP	C	T	7791.14	AOD73_12925		hypothetical protein	synonymous_variant	LOW	p.Asn1028Asn	1	0	0	0	0	0	0	0	0	0	0	0	0	0	0	0	0	0
CP012679	2773776	SNP	G	A	6023.49	AOD73_13170		transporter	missense_variant	MODERATE	p.Ser483Leu	1	1	1	0	0	0	0	0	0	0	0	0	0	0	0	0	0	0
CP012679	2775731	SNP	G	A	7259.97	AOD73_13175		RND transporter MFP subunit	synonymous_variant	LOW	p.His253His	1	1	1	0	0	0	0	0	0	0	0	0	0	0	0	0	0	0
CP012679	2778696	SNP	T	A	4487.64	AOD73_13185		alcohol dehydrogenase	missense_variant	MODERATE	p.Leu281Gln	0	0	0	1	1	1	1	1	1	1	1	1	1	1	1	1	1	1
CP012679	2778729	SNP	T	G	7374.03	AOD73_13185		alcohol dehydrogenase	missense_variant	MODERATE	p.Leu292Arg	1	1	1	0	0	0	0	0	0	0	0	0	0	0	0	0	0	0
CP012679	2791952	INDEL	ACGCTGGCGCT	A	4693.64	AOD73_13260		cytochrome	frameshift_variant	HIGH	p.Thr288fs	0	0	0	1	0	0	0	0	0	0	0	0	0	0	0	0	0	0
CP012679	2795994	SNP	G	A	3783.16	AOD73_13280		5-carboxymethyl-2-hydroxymuconate isomerase	missense_variant	MODERATE	p.Pro49Leu	0	0	0	0	1	1	1	1	1	1	1	1	1	1	1	1	1	1
CP012679	2797621	INDEL	GCGGCAGCCGGGT	G	2204.98	AOD73_13290		LysR family transcriptional regulator	disruptive_inframe_deletion	MODERATE	p.Ser95_Val99delinsArg	0	0	0	1	1	1	1	1	1	1	1	1	1	1	1	1	1	1
CP012679	2831266	INDEL	A	AG	3108.15	AOD73_13405		hypothetical protein	frameshift_variant	HIGH	p.Leu249fs	0	0	0	0	1	1	1	1	1	1	1	1	1	1	1	1	1	1
CP012679	2845530	INDEL	T	TC	3155.49	AOD73_13445		LysR family transcriptional regulator	upstream_gene_variant	MODIFIER	0	0	0	0	0	1	1	1	1	1	1	1	1	1	1	1	1	1	1
CP012679	2848213	SNP	A	G	5829.55	AOD73_13480		RNA polymerase subunit sigma-70	missense_variant	MODERATE	p.Val71Ala	1	1	1	0	0	0	0	0	0	0	0	0	0	0	0	0	0	0
CP012679	2870423	INDEL	A	AG	2799.31	AOD73_13505		hypothetical protein	upstream_gene_variant	MODIFIER	0	0	0	0	1	0	0	0	0	0	0	0	0	0	0	0	0	0	0
CP012679	2876588	SNP	A	G	3602.66	AOD73_13555		2%2C4-diaminobutyrate 4-aminotransferase	missense_variant	MODERATE	p.Asp113Gly	0	0	0	0	0	0	0	0	1	1	1	1	1	1	1	1	1	1
CP012679	2913546	SNP	C	T	7082.91	AOD73_13620		lipase	missense_variant	MODERATE	p.Pro263Leu	0	0	0	1	0	0	0	0	0	0	0	0	0	0	0	0	0	0
CP012679	2914321	SNP	G	A	7615.94	AOD73_13625		TonB-dependent receptor	missense_variant	MODERATE	p.Pro644Ser	1	1	1	0	0	0	0	0	0	0	0	0	0	0	0	0	0	0
CP012679	2918566	SNP	C	T	3686.17	AOD73_13635		N(5)-hydroxyornithine transformylase PvdF	missense_variant	MODERATE	p.Arg68Cys	0	0	0	0	1	1	1	1	1	1	1	1	1	1	1	1	1	1
CP012679	2925697	SNP	C	T	4401.95	AOD73_13660		RND transporter	stop_gained	HIGH	p.Trp142*	0	0	0	1	1	1	1	1	1	1	1	1	1	1	1	1	1	1
CP012679	2926281	SNP	C	T	6101.68	AOD73_13665		macrolide ABC transporter ATP-binding protein	synonymous_variant	LOW	p.Leu615Leu	0	0	0	1	0	0	0	0	0	0	0	0	0	0	0	0	0	0
CP012679	2960563	SNP	T	C	3004.5	AOD73_13815		type VI secretion system protein ImpL	synonymous_variant	LOW	p.Arg130Arg	0	0	0	0	1	1	1	1	1	1	1	1	1	1	1	1	1	1
CP012679	2972678	SNP	C	T	7451	AOD73_13860		glycerophosphodiester phosphodiesterase	missense_variant	MODERATE	p.Asp281Asn	0	0	0	1	0	0	0	0	0	0	0	0	0	0	0	0	0	0
CP012679	3016257	SNP	C	T	4705.79	AOD73_14040		serine hydrolase	synonymous_variant	LOW	p.Cys10Cys	0	0	0	0	1	1	1	1	1	1	1	1	1	1	1	1	1	1
CP012679	3051840	SNP	G	A	2704.28	AOD73_14170		TonB-dependent receptor	missense_variant	MODERATE	p.Arg107His	0	0	0	0	0	0	0	0	0	0	1	1	1	1	1	1	1	1
CP012679.1	3059423	SNP	G	A	9201.23	AOD73_14205		hypothetical protein	missense_variant	MODERATE	p.Ala13Val	0	0	0	1	0	0	0	0	0	0	0	0	0	0	0	0	0	0
CP012679	3060933	SNP	G	A	4098.34	AOD73_14215		NADPH-dependent FMN reductase	synonymous_variant	LOW	p.Gly125Gly	0	0	0	0	0	0	0	0	0	0	0	1	0	0	0	0	0	0
CP012679	3077886	SNP	C	T	6546.26	AOD73_14300		bifunctional glyoxylate/hydroxypyruvate reductase B	missense_variant	MODERATE	p.Ala45Thr	0	0	0	1	0	0	0	0	0	0	0	0	0	0	0	0	0	0
CP012679	3103957	SNP	G	A	3839.44	AOD73_14415		hypothetical protein	synonymous_variant	LOW	p.Val297Val	0	0	0	0	1	0	0	0	0	0	0	0	0	0	0	0	0	0
CP012679	3106056	SNP	A	G	6601.89	AOD73_14425		glycosyl transferase	missense_variant	MODERATE	p.Leu366Pro	0	0	0	1	0	0	0	0	0	0	0	0	0	0	0	0	0	0
CP012679	3112432	SNP	C	T	3975.88	AOD73_14445		sugar ABC transporter substrate-binding protein	missense_variant	MODERATE	p.Arg3His	0	0	0	0	1	1	1	1	1	1	1	1	1	1	1	1	1	1
CP012679	3114190	INDEL	CGCGTGGCGCTCCAG	C	3741.53	AOD73_14455		mannose-1-phosphate guanylyltransferase	frameshift_variant	HIGH	p.Leu215fs	1	1	1	0	0	0	0	0	0	0	0	0	0	0	0	0	0	0
CP012679	3117206	SNP	G	A	7347.83	AOD73_14465		hypothetical protein	synonymous_variant	LOW	p.His67His	1	1	1	1	0	0	0	0	0	0	0	0	0	0	0	0	0	0
CP012679	3117218	SNP	C	A	7020.19	AOD73_14465		hypothetical protein	synonymous_variant	LOW	p.Ser63Ser	1	1	1	1	0	0	0	0	0	0	0	0	0	0	0	0	0	0
CP012679	3117332	SNP	A	G	6860.64	AOD73_14465		hypothetical protein	synonymous_variant	LOW	p.Asp25Asp	1	1	1	1	0	0	0	0	0	0	0	0	0	0	0	0	0	0
CP012679	3118333	SNP	T	C	5863.93	AOD73_14450		glycosyl transferase	upstream_gene_variant	MODIFIER	0	1	1	1	1	0	0	0	0	0	0	0	0	0	0	0	0	0	0
CP012679	3118501	SNP	G	A	4377.17	AOD73_14475		short-chain dehydrogenase	synonymous_variant	LOW	p.Tyr233Tyr	1	1	1	1	0	0	0	0	0	0	0	0	0	0	0	0	0	0
CP012679	3131688	INDEL	CA	C	3902.43	AOD73_14510		RND transporter	upstream_gene_variant	MODIFIER	0	0	0	0	0	0	0	0	0	0	1	0	0	0	0	0	0	0	0
CP012679	3133629	SNP	C	T	4252.92	AOD73_14530		FAD-dependent oxidoreductase	synonymous_variant	LOW	p.Gly101Gly	0	0	0	0	1	1	1	1	1	1	1	1	1	1	1	1	1	1
CP012679	3157337	INDEL	A	AG	3996.49	AOD73_14630		mammalian cell entry protein	frameshift_variant	HIGH	p.Leu150fs	0	0	0	1	0	0	0	0	0	0	0	0	0	0	0	0	0	0
CP012679	3182641	SNP	A	G	6039.97	AOD73_14750		hydrogen cyanide synthase	missense_variant	MODERATE	p.Val388Ala	0	0	0	1	0	0	0	0	0	0	0	0	0	0	0	0	0	0
CP012679	3202101	SNP	G	A	4057.12	AOD73_14860		hypothetical protein	missense_variant	MODERATE	p.Arg67Cys	0	0	0	0	0	0	0	0	0	0	0	1	0	0	0	0	0	0
CP012679	3212220	SNP	G	A	3280.56	AOD73_14890		glycogen debranching protein	missense_variant	MODERATE	p.Arg376His	0	0	0	0	0	0	0	0	0	0	0	1	1	1	1	1	1	1
CP012679	3219117	SNP	G	A	3957.6	AOD73_14925		glycogen branching protein	synonymous_variant	LOW	p.Gly678Gly	0	0	0	0	1	1	1	1	1	1	1	1	1	1	1	1	1	1
CP012679	3221604	SNP	T	C	3673.77	AOD73_14930		alpha-amylase	missense_variant	MODERATE	p.His949Arg	0	0	0	0	0	0	0	0	0	1	1	1	1	1	1	1	1	1
CP012679	3235222	SNP	A	G	2484.19	AOD73_14985		short-chain dehydrogenase	missense_variant	MODERATE	p.Leu209Pro	0	0	0	0	0	0	0	0	0	0	0	0	0	0	0	0	0	1
CP012679	3251076	SNP	T	C	3623.92	AOD73_15065		phosphoadenosine phosphosulfate sulfotransferase	synonymous_variant	LOW	p.Leu53Leu	0	0	0	0	1	1	1	1	1	1	1	1	1	1	1	1	1	1
CP012679	3272030	INDEL	A	AC	3074.32	AOD73_15170		thiamine pyrophosphate-binding protein	frameshift_variant	HIGH	p.Val578fs	0	0	0	0	1	1	1	1	1	1	1	1	1	1	1	1	1	1
CP012679	3274753	INDEL	A	AC	2982.8	AOD73_15180		short-chain dehydrogenase	frameshift_variant	HIGH	p.Leu255fs	0	0	0	0	1	1	1	1	1	1	1	1	1	1	1	1	1	1
CP012679	3278257	SNP	G	A	6937.61	AOD73_15195		AraC family transcriptional regulator	missense_variant	MODERATE	p.Gly73Ser	0	0	0	1	0	0	0	0	0	0	0	0	0	0	0	0	0	0
CP012679	3307044	SNP	G	A	4040.38	AOD73_15315		allantoin permease	synonymous_variant	LOW	p.Ser418Ser	0	0	0	0	1	1	1	1	1	1	1	1	1	1	1	1	1	1
CP012679	3308945	SNP	T	C	4228.64	AOD73_15320		histidine kinase	missense_variant	MODERATE	p.Asn722Ser	0	0	0	0	0	0	0	0	0	0	0	1	1	1	1	1	1	1
CP012679	3330708	INDEL	CGGCAGCAGCGCG	C	2714.83	AOD73_15390		hypothetical protein	disruptive_inframe_deletion	MODERATE	p.Ala446_Pro449del	0	0	0	0	1	1	1	1	1	1	1	1	1	1	1	1	1	1
CP012679	3345524	SNP	G	A	2677.23	AOD73_15445		AraC family transcriptional regulator	missense_variant	MODERATE	p.Asp128Asn	0	0	0	0	0	0	0	0	0	0	0	0	1	0	0	0	0	0
CP012679	3372783	SNP	A	G	1952.18	AOD73_15580		hypothetical protein	missense_variant	MODERATE	p.Gln66Arg	0	0	0	0	0	0	0	0	0	0	0	0	0	0	0	0	1	1
CP012679	3372918	INDEL	CGG	C	3271.85	AOD73_15585		TetR family transcriptional regulator	frameshift_variant	HIGH	p.Thr177fs	0	0	0	1	1	1	1	1	1	1	1	1	1	1	1	1	1	1
CP012679	3373129	INDEL	CTCCAGCACCCGCT	C	2532.58	AOD73_15585		TetR family transcriptional regulator	frameshift_variant	HIGH	p.Gln103fs	1	1	1	0	0	0	0	0	0	0	0	0	0	0	0	0	0	0
CP012679	3375319	SNP	G	A	7532.56	AOD73_15595	mexY	multidrug transporter	missense_variant	MODERATE	p.Arg167Gln	0	0	0	1	0	0	0	0	0	0	0	0	0	0	0	0	0	0
CP012679	3375678	SNP	G	A	3293.37	AOD73_15595	mexY	multidrug transporter	missense_variant	MODERATE	p.Gly287Ser	0	0	0	0	0	0	0	0	0	0	0	1	1	1	1	1	1	1
CP012679	3376023	SNP	G	A	7125.16	AOD73_15595	mexY	multidrug transporter	missense_variant	MODERATE	p.Gly402Ser	1	1	1	0	0	0	0	0	0	0	0	0	0	0	0	0	0	0
CP012679	3376884	SNP	G	A	7033.75	AOD73_15595	mexY	multidrug transporter	missense_variant	MODERATE	p.Ala689Thr	0	0	0	1	0	0	0	0	0	0	0	0	0	0	0	0	0	0
CP012679	3380037	INDEL	G	GC	4865.63	AOD73_15615		isovaleryl-CoA dehydrogenase	frameshift_variant	HIGH	p.Leu90fs	1	1	1	0	0	0	0	0	0	0	0	0	0	0	0	0	0	0
CP012679	3388287	INDEL	T	TC	5944.24	AOD73_15645		homogentisate 1%2C2-dioxygenase	frameshift_variant	HIGH	p.Thr300fs	0	0	0	1	0	0	0	0	0	0	0	0	0	0	0	0	0	0
CP012679	3395360	SNP	G	A	7580.73	AOD73_15675		3-hydroxybutyrate dehydrogenase	missense_variant	MODERATE	p.Asp31Asn	0	0	0	1	0	0	0	0	0	0	0	0	0	0	0	0	0	0
CP012679	3397222	SNP	T	C	3438.44	AOD73_15680		Short chain fatty acid transporter	missense_variant	MODERATE	p.Asp145Gly	0	0	0	0	1	1	1	1	1	1	1	1	1	1	1	1	1	1
CP012679	3445622	SNP	T	C	8430.06	AOD73_15920		hypothetical protein	missense_variant	MODERATE	p.Val167Ala	0	0	0	1	0	0	0	0	0	0	0	0	0	0	0	0	0	0
CP012679	3446308	SNP	G	A	3542.5	AOD73_15925		hypothetical protein	missense_variant	MODERATE	p.Gly187Asp	0	0	0	0	0	0	0	0	0	0	0	1	0	0	0	0	0	0
CP012679	3457202	SNP	T	C	8200.68	AOD73_15975		carboxylate--amine ligase	missense_variant	MODERATE	p.Thr426Ala	0	0	0	1	0	0	0	0	0	0	0	0	0	0	0	0	0	0
CP012679	3501616	SNP	C	A	288.29	AOD73_16245		hypothetical protein	synonymous_variant	LOW	p.Pro404Pro	1	0	1	1	0	0	1	0	0	1	0	1	1	1	1	0	0	1
CP012679	3501622	SNP	A	C	310.65	AOD73_16245		hypothetical protein	synonymous_variant	LOW	p.Gly406Gly	1	0	1	1	0	0	1	0	0	1	0	1	1	1	1	0	0	0
CP012679	3517775	INDEL	C	CGGCGCGG	2893.21	AOD73_16310		cobalamin biosynthesis protein CobN	frameshift_variant	HIGH	p.Ala808fs	0	0	0	1	0	0	0	0	0	0	0	0	0	0	0	0	0	0
CP012679	3526473	INDEL	GC	G	4572.18	AOD73_16340		amine oxidase	frameshift_variant	HIGH	p.Leu28fs	0	0	0	1	0	0	0	0	0	0	0	0	0	0	0	0	0	0
CP012679	3548052	SNP	A	G	254.48	AOD73_16435		phenazine biosynthesis protein	synonymous_variant	LOW	p.Thr162Thr	0	0	0	0	0	0	0	1	0	0	0	0	0	0	0	0	0	0
CP012679	3550708	INDEL	T	TC	3678.74	AOD73_16420		anthranilate synthase	upstream_gene_variant	MODIFIER	0	0	0	0	1	0	0	0	0	0	0	0	0	0	0	0	0	0	0
CP012679	3563132	SNP	G	A	7279.03	AOD73_16490		hypothetical protein	upstream_gene_variant	MODIFIER	0	0	0	0	1	0	0	0	0	0	0	0	0	0	0	0	0	0	0
CP012679	3579380	SNP	G	A	3064.34	AOD73_16570		glycoprotein	synonymous_variant	LOW	p.Ala1555Ala	0	0	0	0	1	0	0	0	0	0	0	0	0	0	0	0	0	0
CP012679	3598106	SNP	T	C	7530.44	AOD73_16635		molybdenum ABC transporter permease	synonymous_variant	LOW	p.Ser5Ser	0	0	0	1	0	0	0	0	0	0	0	0	0	0	0	0	0	0
CP012679	3598692	SNP	G	A	3048.42	AOD73_16635		molybdenum ABC transporter permease	missense_variant	MODERATE	p.Ala201Thr	0	0	0	0	0	0	0	0	0	0	0	0	1	0	0	0	0	0
CP012679	3608217	INDEL	CAGCCAAGGCTGA	C	2538.49	AOD73_16685		hypothetical protein	conservative_inframe_deletion	MODERATE	p.His77_Tyr80del	0	0	0	1	1	1	1	1	1	1	1	1	1	1	1	1	1	1
CP012679	3629029	SNP	G	A	7801.38	AOD73_16775		TetR family transcriptional regulator	upstream_gene_variant	MODIFIER	0	0	0	0	1	0	0	0	0	0	0	0	0	0	0	0	0	0	0
CP012679	3664767	SNP	G	A	4430.09	AOD73_16950		ATP-dependent Clp protease ATP-binding subunit ClpX	missense_variant	MODERATE	p.Pro302Ser	0	0	0	0	0	0	0	0	0	0	0	1	1	1	1	1	1	1
CP012679	3665542	SNP	G	A	3913	AOD73_16950		ATP-dependent Clp protease ATP-binding subunit ClpX	synonymous_variant	LOW	p.Asp43Asp	0	0	0	0	0	0	0	0	0	0	1	1	1	1	1	1	1	1
CP012679	3668310	SNP	G	A	5587.58	AOD73_16965		transcriptional regulator	missense_variant	MODERATE	p.Glu87Lys	1	1	1	0	0	0	0	0	0	0	0	0	0	0	0	0	0	0
CP012679	3668477	INDEL	CCGA	C	4938.33	AOD73_16965		transcriptional regulator	disruptive_inframe_deletion	MODERATE	p.Arg144del	1	1	1	0	0	0	0	0	0	0	0	0	0	0	0	0	0	0
CP012679	3678004	SNP	T	C	3276.41	AOD73_17025		peptidylprolyl isomerase	missense_variant	MODERATE	p.Val155Ala	0	0	0	0	0	0	0	0	0	0	0	0	0	0	1	1	1	1
CP012679	3698199	INDEL	CTTTTTCCAGACAAAGAAAAACCCGGCCTGAGCCGGG	C	1134.15	AOD73_17085		nitrite reductase	downstream_gene_variant	MODIFIER	0	0	0	0	0	1	1	1	1	1	1	1	1	1	1	1	1	0	0
CP012679	3698622	SNP	C	T	3411.55	AOD73_17105		porin	synonymous_variant	LOW	p.Pro230Pro	0	0	0	0	1	1	1	1	1	1	1	1	1	1	1	1	1	1
CP012679	3699286	INDEL	ACGC	A	6582.71	AOD73_17105		porin	disruptive_inframe_deletion	MODERATE	p.Gly8del	0	0	0	1	0	0	0	0	0	0	0	0	0	0	0	0	0	0
CP012679	3705858	SNP	G	A	7531.61	AOD73_17140		phosphoenolpyruvate synthase	synonymous_variant	LOW	p.Thr197Thr	0	0	0	1	0	0	0	0	0	0	0	0	0	0	0	0	0	0
CP012679	3732809	SNP	G	A	3867.42	AOD73_17235		2-dehydropantoate 2-reductase	upstream_gene_variant	MODIFIER	0	0	0	0	0	0	0	0	0	0	0	1	1	1	1	1	1	1	1
CP012679	3763792	SNP	A	G	4712.14	AOD73_17440		exoenzyme S synthesis protein B	synonymous_variant	LOW	p.Arg87Arg	0	0	0	1	1	1	1	1	1	1	1	1	1	1	1	1	1	1
CP012679	3792818	INDEL	G	GC	3443.72	AOD73_17620		isochorismatase	frameshift_variant	HIGH	p.Leu20fs	0	0	0	0	1	1	1	1	1	1	1	1	1	1	1	1	1	1
CP012679	3803078	SNP	G	A	4103.11	AOD73_17670		type VI secretion protein	missense_variant	MODERATE	p.Thr215Ile	0	0	0	0	1	1	1	1	1	1	1	1	1	1	1	1	1	1
CP012679	3806374	SNP	C	T	4256.53	AOD73_17690		Fis family transcriptional regulator	missense_variant	MODERATE	p.Gly270Ser	0	0	0	0	1	1	1	1	1	1	1	1	1	1	1	1	1	1
CP012679	3824348	SNP	C	T	2253.08	AOD73_17760		short-chain dehydrogenase	missense_variant	MODERATE	p.Gly31Arg	0	0	0	0	1	1	1	1	1	1	1	1	1	1	1	1	1	1
CP012679	3874824	SNP	T	C	9234.8	AOD73_18000		(2Fe-2S)-binding protein	missense_variant	MODERATE	p.Phe92Leu	0	0	0	1	0	0	0	0	0	0	0	0	0	0	0	0	0	0
CP012679	3876276	SNP	C	T	8833.68	AOD73_18005		aldehyde dehydrogenase	missense_variant	MODERATE	p.Ala413Val	0	0	0	1	0	0	0	0	0	0	0	0	0	0	0	0	0	0
CP012679	3896876	SNP	G	A	3641.47	AOD73_18090	sdhB	succinate dehydrogenase	missense_variant	MODERATE	p.Pro134Ser	0	0	0	0	1	1	1	1	1	1	1	1	1	1	1	1	1	1
CP012679	3899064	INDEL	CA	C	5639.83	AOD73_18100		succinate dehydrogenase	frameshift_variant&stop_lost&splice_region_variant	HIGH	p.Ter123fs	1	1	1	0	0	0	0	0	0	0	0	0	0	0	0	0	0	0
CP012679	3902088	SNP	A	G	3648.96	AOD73_18115		hypothetical protein	missense_variant	MODERATE	p.Leu22Pro	0	0	0	0	1	0	0	0	0	0	0	0	0	0	0	0	0	0
CP012679	3924016	SNP	C	T	4420.13	AOD73_18220		alpha/beta hydrolase	missense_variant	MODERATE	p.Ala19Thr	0	0	0	0	1	1	1	1	1	1	1	1	1	1	1	1	1	1
CP012679	3927033	SNP	C	T	5140.93	AOD73_18240		cytochrome C oxidase Cbb3	synonymous_variant	LOW	p.Gly181Gly	1	1	1	0	0	0	0	0	0	0	0	0	0	0	0	0	0	0
CP012679	3929167	SNP	T	C	961.81	AOD73_18245		cytochrome C oxidase Cbb3	synonymous_variant	LOW	p.Ala462Ala	0	0	0	1	1	1	1	1	1	1	1	1	1	1	1	1	0	0
CP012679	3929197	SNP	G	A	2113.48	AOD73_18245		cytochrome C oxidase Cbb3	synonymous_variant	LOW	p.Ala472Ala	0	0	0	1	1	1	1	1	1	1	1	1	1	1	1	1	1	1
CP012679	3932557	INDEL	GACCCGAGCATC	G	3270.93	AOD73_18265		(Fe-S)-binding protein	frameshift_variant	HIGH	p.Asp454fs	1	1	1	0	0	0	0	0	0	0	0	0	0	0	0	0	0	0
CP012679	3941296	SNP	A	G	4049.76	AOD73_18295		hypothetical protein	upstream_gene_variant	MODIFIER	0	0	0	0	0	0	0	0	0	1	1	1	1	1	1	1	1	1	1
CP012679	3974220	INDEL	T	TG	3421.09	AOD73_18455		hypothetical protein	frameshift_variant	HIGH	p.Ala53fs	0	0	0	0	1	1	1	1	1	1	1	1	1	1	1	1	1	1
CP012679	3992941	SNP	G	T	5352.07	AOD73_18525		hydroxypyruvate reductase	missense_variant	MODERATE	p.Gly350Val	0	0	0	1	0	0	0	0	0	0	0	0	0	0	0	0	0	0
CP012679	3993713	INDEL	T	TG	3994.79	AOD73_18530		pyruvate kinase	frameshift_variant	HIGH	p.Val187fs	0	0	0	0	1	1	1	1	1	1	1	1	1	1	1	1	1	1
CP012679	4036667	SNP	G	A	3802.65	AOD73_18755		cobyrinic acid a%2Cc-diamide synthase	synonymous_variant	LOW	p.Asn27Asn	0	0	0	0	1	0	0	0	0	0	0	0	0	0	0	0	0	0
CP012679	4053166	SNP	A	G	4940.45	AOD73_18815		flagellar basal body protein FliL	upstream_gene_variant	MODIFIER	0	0	0	0	0	0	0	0	0	1	0	0	0	0	0	0	0	0	0
CP012679	4057448	SNP	G	A	3346.85	AOD73_18865		sodium:solute symporter	missense_variant	MODERATE	p.Ala370Thr	0	0	0	0	0	0	0	0	0	0	0	0	1	0	0	0	0	0
CP012679	4062545	INDEL	G	GC	4238.51	AOD73_18885		LysR family transcriptional regulator	frameshift_variant	HIGH	p.Glu86fs	0	0	0	0	0	0	0	0	0	0	0	1	0	0	0	0	0	0
CP012679	4077117	INDEL	CCATGCCGATGGTGG	C	4401.15	AOD73_18950		carbamoyl-phosphate synthase large subunit	frameshift_variant	HIGH	p.Ala776fs	1	1	1	0	0	0	0	0	0	0	0	0	0	0	0	0	0	0
CP012679	4094356	SNP	G	C	357.77	AOD73_19025		hypothetical protein	missense_variant	MODERATE	p.Ala187Gly	1	1	1	1	1	0	1	1	0	0	0	0	0	1	1	1	0	0
CP012679	4109284	INDEL	C	CG	2120.66	AOD73_19075		hypothetical protein	upstream_gene_variant	MODIFIER	0	0	0	0	0	0	1	1	1	1	1	1	1	1	1	1	1	1	1
CP012679	4120747	SNP	C	T	3625.27	AOD73_19160		hypothetical protein	missense_variant	MODERATE	p.Gly69Glu	0	0	0	0	0	0	0	0	1	0	0	0	0	0	0	0	0	0
CP012679	4121830	INDEL	GC	G	5555.34	AOD73_19165		LuxR family transcriptional regulator	frameshift_variant	HIGH	p.Ser151fs	0	0	0	1	0	0	0	0	0	0	0	0	0	0	0	0	0	0
CP012679	4126744	SNP	G	A	7749.55	AOD73_19185		sn-glycerol-3-phosphate transporter	synonymous_variant	LOW	p.Thr33Thr	0	0	0	1	0	0	0	0	0	0	0	0	0	0	0	0	0	0
CP012679	4129951	SNP	G	A	4544	AOD73_19205		amino acid ABC transporter ATP-binding protein	missense_variant	MODERATE	p.Val47Ile	0	0	0	1	1	1	1	1	1	1	1	1	1	1	1	1	1	1
CP012679	4147331	SNP	T	C	4929.51	AOD73_19275		hypothetical protein	missense_variant	MODERATE	p.Thr5Ala	0	0	0	0	1	1	1	0	0	0	0	0	0	0	0	0	0	0
CP012679	4153901	SNP	G	A	6630.33	AOD73_19310		cytochrome o ubiquinol oxidase subunit I	synonymous_variant	LOW	p.Gly341Gly	0	0	0	1	0	0	0	0	0	0	0	0	0	0	0	0	0	0
CP012679	4169195	SNP	G	A	6074.51	AOD73_19380		peptidase S9	missense_variant	MODERATE	p.Val669Met	0	0	0	1	0	0	0	0	0	0	0	0	0	0	0	0	0	0
CP012679	4171794	SNP	T	C	4413.84	AOD73_19390		TonB-dependent receptor	synonymous_variant	LOW	p.Glu209Glu	0	0	0	0	1	1	1	1	1	1	1	1	1	1	1	1	1	1
CP012679	4184434	SNP	C	T	6598.3	AOD73_19460		Long-chain fatty acid transport protein	missense_variant	MODERATE	p.Thr321Ile	1	1	1	0	0	0	0	0	0	0	0	0	0	0	0	0	0	0
CP012679	4200747	SNP	T	A	234.53	AOD73_19545		ligand-gated channel protein	missense_variant	MODERATE	p.Asn476Ile	1	0	0	0	0	0	0	0	0	0	0	0	0	0	0	0	0	0
CP012679	4204675	INDEL	CCGCCGCCCGCCCCTCTCCTGCGTGGGAGGCATCACGCCAAGGGCGTCCCGCAGCAG	C	149.72	AOD73_19555		hypothetical protein	frameshift_variant	HIGH	p.Leu46fs	0	1	0	1	0	0	0	0	0	0	0	0	0	0	1	0	0	0
CP012679	4251833	INDEL	G	GCGCGC	3775.44	AOD73_19760		aminoglycoside resistance protein	frameshift_variant	HIGH	p.Ala155fs	0	0	0	1	0	0	0	0	0	0	0	0	0	0	0	0	0	0
CP012679	4260457	SNP	T	C	4120.94	AOD73_19800		hypothetical protein	missense_variant	MODERATE	p.Leu5Pro	0	0	0	0	1	1	1	1	1	1	1	1	1	1	1	1	1	1
CP012679	4287533	SNP	G	A	5878.97	AOD73_19935		tRNA 2-thiocytidine biosynthesis protein TtcA	synonymous_variant	LOW	p.Arg214Arg	1	1	1	0	0	0	0	0	0	0	0	0	0	0	0	0	0	0
CP012679	4296989	INDEL	A	AC	3846.45	AOD73_19960		acyl-CoA dehydrogenase	upstream_gene_variant	MODIFIER	0	0	0	0	0	0	0	0	0	0	1	1	1	1	1	1	1	1	1
CP012679	4342775	SNP	T	C	5791.94	AOD73_20160		MFS transporter	missense_variant	MODERATE	p.Trp78Arg	0	0	0	0	0	0	0	0	0	0	0	1	0	0	0	0	0	0
CP012679	4357144	SNP	G	A	5223.87	AOD73_20240		LysR family transcriptional regulator	missense_variant	MODERATE	p.Ser269Leu	1	1	1	0	0	0	0	1	1	1	1	1	1	1	1	1	1	1
CP012679	4359538	SNP	G	A	4256.7	AOD73_20250		hypothetical protein	synonymous_variant	LOW	p.Glu124Glu	0	0	0	0	0	0	0	0	0	0	0	1	1	0	0	0	0	0
CP012679	4389522	INDEL	CA	C	5154.92	AOD73_20400		histidine kinase	frameshift_variant&start_lost	HIGH	p.Met1fs	0	0	0	0	1	1	1	1	1	1	1	1	1	1	1	1	1	1
CP012679	4428895	INDEL	GC	G	6490.93	AOD73_20590	livG	leucine/isoleucine/valine transporter ATP-binding subunit	frameshift_variant	HIGH	p.Leu233fs	0	0	0	1	0	0	0	0	0	0	0	0	0	0	0	0	0	0
CP012679	4436849	SNP	G	A	5812.86	AOD73_20625		hypothetical protein	missense_variant	MODERATE	p.Gly212Ser	1	1	1	0	0	0	0	0	0	0	0	0	0	0	0	0	0	0
CP012679	4462876	SNP	A	G	7238.73	AOD73_20725		ATP-dependent DNA helicase DinG	upstream_gene_variant	MODIFIER	0	0	0	0	1	0	0	0	0	0	0	0	0	0	0	0	0	0	0
CP012679	4500582	SNP	G	A	6697.17	AOD73_20950		transcriptional regulator	missense_variant	MODERATE	p.Val15Ile	1	0	0	0	0	0	0	0	0	0	0	0	0	0	0	0	0	0
CP012679	4507293	SNP	T	C	4175.07	AOD73_20980		beta-keto-ACP synthase	missense_variant	MODERATE	p.Thr112Ala	0	0	0	0	1	1	1	1	1	1	1	1	1	1	1	1	1	1
CP012679	4516591	INDEL	CACCCGAGGCG	C	3678.27	AOD73_20995		usher CupC3	upstream_gene_variant	MODIFIER	0	1	1	1	0	0	0	0	0	0	0	0	0	0	0	0	0	0	0
CP012679	4634428	SNP	G	A	8218.76	AOD73_21595		cold-shock protein	missense_variant	MODERATE	p.Gly115Asp	0	0	0	1	0	0	0	0	0	0	0	0	0	0	0	0	0	0
CP012679	4634457	INDEL	CCGGCAGCCCTCGG	C	3877.87	AOD73_21595		cold-shock protein	frameshift_variant	HIGH	p.Leu128fs	1	1	1	0	0	0	0	0	0	0	0	0	0	0	0	0	0	0
CP012679	4635002	SNP	G	A	6422.49	AOD73_21605		histidine triad (HIT) protein	missense_variant	MODERATE	p.Arg129Trp	0	0	0	0	0	0	0	0	0	0	0	1	0	0	0	0	0	0
CP012679	4636335	INDEL	CA	C	4278.9	AOD73_21610		porin	frameshift_variant	HIGH	p.Thr78fs	0	0	0	0	1	1	1	1	1	1	1	1	1	1	1	1	1	1
CP012679	4636568	INDEL	T	TGTTC	4662.38	AOD73_21610		porin	frameshift_variant	HIGH	p.Pro157fs	1	1	1	0	0	0	0	0	0	0	0	0	0	0	0	0	0	0
CP012679	4636934	SNP	G	A	8202.22	AOD73_21610		porin	stop_gained	HIGH	p.Trp277*	0	0	0	1	0	0	0	0	0	0	0	0	0	0	0	0	0	0
CP012679	4652831	INDEL	T	TC	5906.97	AOD73_21720		chain-length determining protein	frameshift_variant	HIGH	p.Asp139fs	1	1	1	0	0	0	0	0	0	0	0	0	0	0	0	0	0	0
CP012679.1	4657997	SNP	G	A	9025.23	AOD73_21740	relA	(p)ppGpp synthetase	synonymous_variant	LOW	p.Ala123Ala	0	0	0	0	0	0	0	0	0	0	0	1	0	0	0	0	0	0
CP012679	4666990	SNP	A	G	3265.54	AOD73_21770		chemotaxis protein CheY	missense_variant	MODERATE	p.Asp442Gly	0	0	0	0	0	0	0	0	0	0	0	0	0	0	1	1	1	1
CP012679	4667262	SNP	G	A	6930.12	AOD73_21770		chemotaxis protein CheY	missense_variant	MODERATE	p.Glu533Lys	0	0	0	0	0	0	0	0	0	0	0	1	0	0	0	0	0	0
CP012679	4699289	SNP	G	A	5122.39	AOD73_21940	astD	succinylglutamate-semialdehyde dehydrogenase	missense_variant	MODERATE	p.Pro237Ser	0	0	0	0	1	1	1	1	1	1	1	1	1	1	1	1	1	1
CP012679	4746606	SNP	C	T	9573.04	AOD73_22160		hypothetical protein	missense_variant	MODERATE	p.Pro144Ser	0	0	0	1	0	0	0	0	0	0	0	0	0	0	0	0	0	0
CP012679	4755150	SNP	T	C	4529.71	AOD73_22200		PAS sensor protein	missense_variant	MODERATE	p.Trp226Arg	0	0	0	1	0	0	0	0	0	0	0	0	0	0	0	0	0	0
CP012679	4777987	SNP	G	A	4042.39	AOD73_22295		TetR family transcriptional regulator	missense_variant	MODERATE	p.Ala183Val	0	0	0	0	0	0	0	0	0	1	0	0	0	0	0	0	0	0
CP012679.1	4844429	SNP	C	A	27363.3	AOD73_22560		glyoxalase	missense_variant	MODERATE	p.Gly136Cys	1	1	1	0	0	0	0	0	0	0	0	0	0	0	0	0	0	0
CP012679	4876478	SNP	A	G	4710.16	AOD73_22690		AraC family transcriptional regulator	upstream_gene_variant	MODIFIER	0	0	0	0	0	0	1	0	0	0	0	0	0	0	0	0	0	0	0
CP012679	4883507	SNP	G	A	7182.94	AOD73_22735		proline:sodium symporter PutP	missense_variant	MODERATE	p.Leu335Phe	0	0	0	1	0	0	0	0	0	0	0	0	0	0	0	0	0	0
CP012679	4886077	SNP	G	A	9126.54	AOD73_22740		pyrroline-5-carboxylate dehydrogenase	missense_variant	MODERATE	p.Arg643Cys	0	0	0	1	0	0	0	0	0	0	0	0	0	0	0	0	0	0
CP012679	4887395	SNP	G	A	8366.27	AOD73_22740		pyrroline-5-carboxylate dehydrogenase	synonymous_variant	LOW	p.Cys203Cys	0	0	0	1	0	0	0	0	0	0	0	0	0	0	0	0	0	0
CP012679	4893493	INDEL	GC	G	3958.5	AOD73_22755		Lon protease	frameshift_variant	HIGH	p.Thr635fs	0	0	0	1	1	1	1	1	1	1	1	1	1	1	1	1	1	1
CP012679	4893823	SNP	G	A	3486.67	AOD73_22755		Lon protease	missense_variant	MODERATE	p.Gly744Arg	0	0	0	0	1	1	1	0	0	0	0	0	0	0	0	0	0	0
CP012679	4907443	INDEL	GC	G	4165.97	AOD73_22835		RNA polymerase subunit sigma	frameshift_variant	HIGH	p.Ala144fs	0	0	0	1	1	1	1	0	1	1	1	1	1	1	1	1	1	1
CP012679	4907664	SNP	G	A	3733.25	AOD73_22835		RNA polymerase subunit sigma	synonymous_variant	LOW	p.Ala70Ala	0	0	0	0	0	0	0	0	0	1	0	0	0	0	0	0	0	0
CP012679	4907711	INDEL	T	TAGGC	2828.15	AOD73_22835		RNA polymerase subunit sigma	frameshift_variant	HIGH	p.Thr55fs	0	0	0	0	1	1	1	1	1	1	1	1	1	1	1	1	1	1
CP012679	4908341	SNP	T	C	5262.34	AOD73_22840		RNA polymerase subunit sigma	missense_variant	MODERATE	p.Asp49Gly	0	0	0	0	0	0	0	0	0	0	0	1	0	0	0	0	0	0
CP012679	4911016	SNP	T	C	8329.02	AOD73_22855		hypothetical protein	missense_variant	MODERATE	p.Asp52Gly	0	0	0	1	0	0	0	0	0	0	0	0	0	0	0	0	0	0
CP012679	4921019	INDEL	CT	C	3341.19	AOD73_22920		methylmalonate-semialdehyde dehydrogenase	upstream_gene_variant	MODIFIER	0	0	0	0	0	1	1	1	1	1	1	1	1	1	1	1	1	1	1
CP012679	4933861	SNP	G	A	4041.9	AOD73_22960		LysR family transcriptional regulator	stop_gained	HIGH	p.Trp259*	0	0	0	0	1	1	1	1	1	1	1	1	1	1	1	1	1	1
CP012679	4946943	SNP	G	A	6277.38	AOD73_23060		exotoxin	missense_variant	MODERATE	p.Asp180Asn	0	0	0	0	0	0	1	0	0	0	0	0	0	0	0	0	0	0
CP012679	4950218	SNP	G	A	4915.67	AOD73_23075		amidase	missense_variant	MODERATE	p.Ala341Thr	0	0	0	0	1	1	1	1	1	1	1	1	1	1	1	1	1	1
CP012679	4975678	INDEL	ATCCACTCGCCCGCCGAGTG	A	4397.83	AOD73_23150		hemagglutinin	frameshift_variant	HIGH	p.His576fs	1	1	1	0	0	0	0	0	0	0	0	0	0	0	0	0	0	0
CP012679	4980162	SNP	G	A	5691.19	AOD73_23150		hemagglutinin	upstream_gene_variant	MODIFIER	0	0	0	0	1	0	0	0	0	0	0	0	0	0	0	0	0	0	0
CP012679	5033301	SNP	C	T	4478.28	AOD73_23365		protein TadG	synonymous_variant	LOW	p.Val437Val	0	0	0	0	0	1	0	0	0	0	0	0	0	0	0	0	0	0
CP012679	5044429	SNP	A	G	2125.92	AOD73_23415		chemotaxis protein	synonymous_variant	LOW	p.Glu503Glu	1	1	1	1	0	0	0	0	0	0	0	0	0	0	0	0	0	0
CP012679	5060624	SNP	A	G	9174.38	AOD73_23485		hypothetical protein	missense_variant	MODERATE	p.His201Arg	0	0	0	1	0	0	0	0	0	0	0	0	0	0	0	0	0	0
CP012679	5060827	SNP	G	A	7265.24	AOD73_23485		hypothetical protein	missense_variant	MODERATE	p.Ala269Thr	0	0	0	1	0	0	0	0	0	0	0	0	0	0	0	0	0	0
CP012679	5062254	SNP	T	C	7397.7	AOD73_23490		hypothetical protein	missense_variant	MODERATE	p.Tyr222His	0	0	0	1	0	0	0	0	0	0	0	0	0	0	0	0	0	0
CP012679	5078231	SNP	G	A	3985.47	AOD73_23545		hypothetical protein	upstream_gene_variant	MODIFIER	0	0	0	0	1	0	0	0	0	0	0	0	0	0	0	0	0	0	0
CP012679	5079564	SNP	C	T	5003.96	AOD73_23555		divalent metal cation transporter MntH	upstream_gene_variant	MODIFIER	0	0	0	0	1	1	1	1	1	1	1	1	1	1	1	1	1	1	1
CP012679	5094677	INDEL	CCCTGGCCAACGTGCT	C	4139.56	AOD73_23660		arabinose transporter permease	conservative_inframe_deletion	MODERATE	p.Leu138_Leu142del	1	1	1	0	0	0	0	0	0	0	0	0	0	0	0	0	0	0
CP012679	5139890	SNP	A	G	4990.73	AOD73_23885		histidine kinase	missense_variant	MODERATE	p.Asn9Ser	0	0	0	0	0	0	0	0	1	1	1	1	1	1	1	1	1	1
CP012679	5140006	INDEL	G	GC	2977.86	AOD73_23885		histidine kinase	frameshift_variant	HIGH	p.Gln50fs	0	0	0	0	0	0	0	0	0	0	0	0	1	0	0	0	0	0
CP012679	5145885	INDEL	CCTGCTCCAT	C	2824.75	AOD73_23910	secA	preprotein translocase subunit SecA	conservative_inframe_deletion	MODERATE	p.Met864_Gln866del	0	0	0	0	1	1	1	1	1	1	1	1	1	1	1	1	1	1
CP012679	5163515	SNP	G	A	3320.02	AOD73_23980		UDP-N-acetylmuramoylalanyl-D-glutamate--2%2C6-diaminopimelate ligase	synonymous_variant	LOW	p.Arg319Arg	0	0	0	0	0	0	0	0	0	0	0	0	1	0	0	0	0	0
CP012679	5164701	SNP	G	A	5327.36	AOD73_23985		cell division protein	missense_variant	MODERATE	p.Arg504Cys	0	0	0	0	0	0	0	0	1	1	1	1	1	1	1	1	1	1
CP012679	5165481	SNP	C	T	6315.04	AOD73_23985		cell division protein	missense_variant	MODERATE	p.Ala244Thr	1	1	1	1	1	1	1	0	0	0	0	0	0	0	0	0	0	0
CP012679	5166023	SNP	C	T	4964.32	AOD73_23985		cell division protein	missense_variant	MODERATE	p.Gly63Asp	0	0	0	0	0	0	0	0	1	1	1	1	1	1	1	1	1	1
CP012679	5189845	INDEL	T	TC	2339.02	AOD73_24115		murein hydrolase effector LrgB	frameshift_variant	HIGH	p.Arg40fs	0	0	0	0	0	0	0	0	1	0	0	0	0	0	0	0	0	0
CP012679	5219619	INDEL	GCAT	G	5904.56	AOD73_24305		RNA polymerase sigma-54 factor	disruptive_inframe_deletion	MODERATE	p.His277del	1	1	1	0	0	0	0	0	0	0	0	0	0	0	0	0	0	0
CP012679	5235048	INDEL	G	GGTGGCC	4008.38	AOD73_24380		ribonuclease G	disruptive_inframe_insertion	MODERATE	p.Thr325_Ala326insAlaThr	1	1	1	0	0	0	0	0	0	0	0	0	0	0	0	0	0	0
CP012679	5235583	SNP	T	C	7410.64	AOD73_24380		ribonuclease G	missense_variant	MODERATE	p.Lys147Arg	0	0	0	1	0	0	0	0	0	0	0	0	0	0	0	0	0	0
CP012679	5239307	SNP	G	A	7838.25	AOD73_24400		rod shape-determining protein MreB	synonymous_variant	LOW	p.Asp16Asp	0	0	0	1	0	0	0	0	0	0	0	0	0	0	0	0	0	0
CP012679	5239553	INDEL	C	CCCCG	4868.65	AOD73_24380		ribonuclease G	upstream_gene_variant	MODIFIER	0	1	1	1	0	0	0	0	0	0	0	0	0	0	0	0	0	0	0
CP012679	5255403	INDEL	GC	G	6555.02	AOD73_24465		histidine kinase	frameshift_variant	HIGH	p.Ala248fs	1	1	1	0	0	0	0	0	0	0	0	0	0	0	0	0	0	0
CP012679	5271013	SNP	C	T	5069.54	AOD73_24525		peptide ABC transporter ATP-binding protein	missense_variant	MODERATE	p.Arg28Cys	0	0	0	0	0	0	0	0	1	0	0	0	0	0	0	0	0	0
CP012679	5290971	INDEL	CGCGCGCAACAGCCGCGT	C	4457.72	AOD73_24605		N-acetyl-anhydromuranmyl-L-alanine amidase	frameshift_variant	HIGH	p.Thr139fs	1	1	1	0	0	0	0	0	0	0	0	0	0	0	0	0	0	0
CP012679	5291233	SNP	C	T	4627.62	AOD73_24605		N-acetyl-anhydromuranmyl-L-alanine amidase	missense_variant	MODERATE	p.Arg57His	0	0	0	0	0	0	0	0	0	0	0	0	0	0	1	1	1	1
CP012679	5307059	SNP	A	G	4519.42	AOD73_24700		hypothetical protein	missense_variant	MODERATE	p.His82Arg	0	0	0	0	1	1	1	1	1	1	1	1	1	1	1	1	1	1
CP012679	5311292	INDEL	CG	C	4652.34	AOD73_24705		hypothetical protein	frameshift_variant	HIGH	p.Gly933fs	0	0	0	0	1	1	1	0	0	0	0	0	0	0	0	0	0	0
CP012679	5329367	SNP	C	T	4488.36	AOD73_24790		pilus assembly protein PilY	missense_variant	MODERATE	p.Ala894Val	0	0	0	0	0	0	0	0	1	0	0	0	0	0	0	0	0	0
CP012679	5347313	INDEL	T	TC	7828.55	AOD73_24860	rplU	50S ribosomal protein L21	upstream_gene_variant	MODIFIER	0	0	0	0	1	0	0	0	0	0	0	0	0	0	0	0	0	0	0
CP012679	5368805	SNP	G	A	4845.87	AOD73_24980		transporter	missense_variant	MODERATE	p.Arg88Trp	0	0	0	0	1	1	1	1	1	1	1	1	1	1	1	1	1	1
CP012679	5372361	INDEL	GC	G	4104.04	AOD73_24995		ABC transporter ATP-binding protein	frameshift_variant	HIGH	p.Gln25fs	0	0	0	0	1	1	1	1	1	1	1	1	1	1	1	1	1	1
CP012679	5372781	INDEL	G	GC	4672.64	AOD73_24980		transporter	upstream_gene_variant	MODIFIER	0	0	0	0	0	0	0	0	0	0	0	0	1	1	1	0	0	0	0
CP012679	5406004	INDEL	T	TC	5143.7	AOD73_25145		aldehyde oxidase	frameshift_variant	HIGH	p.Lys757fs	0	0	0	0	1	1	1	1	1	1	1	1	1	1	1	1	1	1
CP012679	5413556	SNP	C	T	173.49	AOD73_25165		hemagglutination protein	missense_variant	MODERATE	p.Gly1777Asp	0	0	0	0	0	0	0	0	0	1	0	0	0	0	0	0	0	0
CP012679	5414965	SNP	G	A	252.05	AOD73_25165		hemagglutination protein	synonymous_variant	LOW	p.Asn1307Asn	0	0	0	1	0	0	0	0	0	0	0	0	0	0	0	0	0	0
CP012679	5415181	SNP	G	C	352.53	AOD73_25165		hemagglutination protein	synonymous_variant	LOW	p.Leu1235Leu	0	0	1	1	1	0	1	1	1	1	0	1	1	1	1	1	0	0
CP012679	5436931	INDEL	AG	A	3684.31	AOD73_25260		aminopeptidase	frameshift_variant	HIGH	p.Ser33fs	0	0	0	0	1	1	1	1	1	1	1	1	1	1	1	1	1	1
CP012679	5455738	SNP	G	A	5332.85	AOD73_25355		aldehyde dehydrogenase	synonymous_variant	LOW	p.Tyr91Tyr	0	0	0	1	1	1	1	1	1	1	1	1	1	1	1	1	1	1
CP012679	5502804	SNP	G	A	5331.83	AOD73_25555		CDP-diacylglycerol--serine O-phosphatidyltransferase	upstream_gene_variant	MODIFIER	0	0	0	0	0	0	0	1	0	0	0	0	0	0	0	0	0	0	0
CP012679	5509515	SNP	T	C	5336.5	AOD73_25610		cAMP-binding protein	missense_variant	MODERATE	p.Leu126Pro	0	0	0	0	1	1	1	0	0	0	0	0	0	0	0	0	0	0
CP012679	5513002	SNP	G	A	8731.23	AOD73_25625		ABC transporter permease	missense_variant	MODERATE	p.Pro34Leu	0	0	0	1	0	0	0	0	0	0	0	0	0	0	0	0	0	0
CP012679	5528891	SNP	C	T	6058.96	AOD73_25695		XRE family transcriptional regulator	upstream_gene_variant	MODIFIER	0	0	0	0	1	0	0	0	0	0	0	0	0	0	0	0	0	0	0
CP012679	5538873	INDEL	G	GAGCAGC	4530.39	AOD73_25745		pantoate--beta-alanine ligase	disruptive_inframe_insertion	MODERATE	p.Gln196_Gln197dup	1	1	1	0	0	0	0	0	0	0	0	0	0	0	0	0	0	0
CP012679	5539206	INDEL	GC	G	4115.28	AOD73_25750		aspartate decarboxylase	upstream_gene_variant	MODIFIER	0	0	0	0	0	1	1	1	1	1	1	1	1	1	1	1	1	1	1
CP012679	5556433	SNP	C	T	4459.24	AOD73_25820	nusA	transcription elongation factor NusA	missense_variant	MODERATE	p.Glu353Lys	0	0	0	0	0	0	0	0	0	0	0	0	1	0	0	0	0	0
CP012679	5556955	SNP	T	C	9465.56	AOD73_25820	nusA	transcription elongation factor NusA	missense_variant	MODERATE	p.Thr179Ala	0	0	0	1	0	0	0	0	0	0	0	0	0	0	0	0	0	0
CP012679	5565472	SNP	T	C	6061.07	AOD73_25880	greA	transcription elongation factor GreA	missense_variant	MODERATE	p.Thr143Ala	0	0	0	0	1	1	1	1	1	1	1	1	1	1	1	1	1	1
CP012679	5597442	SNP	G	A	4737.01	AOD73_26025		hypothetical protein	synonymous_variant	LOW	p.Thr111Thr	0	0	0	0	1	1	1	1	1	1	1	1	1	1	1	1	1	1
CP012679	5604253	SNP	T	C	8240.7	AOD73_26060		SAM-dependent methyltransferase	synonymous_variant	LOW	p.Gly23Gly	0	0	0	1	0	0	0	0	0	0	0	0	0	0	0	0	0	0
CP012679	5624790	SNP	G	A	5633.78	AOD73_26190		formate dehydrogenase	missense_variant	MODERATE	p.Arg629Cys	0	0	0	0	1	1	1	1	1	1	1	1	1	1	1	1	1	1
CP012679	5634921	SNP	G	A	8151.75	AOD73_26230		glycosyl transferase family 2	missense_variant	MODERATE	p.Ala322Val	0	0	0	1	0	0	0	0	0	0	0	0	0	0	0	0	0	0
CP012679	5654029	SNP	G	A	4256.3	AOD73_26325		TonB-dependent receptor	synonymous_variant	LOW	p.Thr473Thr	0	0	0	0	0	1	0	0	0	0	0	0	0	0	0	0	0	0
CP012679	5668394	SNP	G	A	6121.11	AOD73_26380		acetyl-CoA carboxylase biotin carboxylase subunit	upstream_gene_variant	MODIFIER	0	0	0	0	0	1	1	1	1	1	1	1	1	1	1	1	1	1	1
CP012679	5669215	INDEL	C	CGCG	4082.34	AOD73_26380		acetyl-CoA carboxylase biotin carboxylase subunit	disruptive_inframe_insertion	MODERATE	p.Gly271dup	0	0	0	1	1	1	1	1	1	1	1	1	1	1	1	1	1	1
CP012679	5699121	SNP	C	T	4024.89	AOD73_26530		hypothetical protein	missense_variant	MODERATE	p.Gly687Ser	0	0	0	0	0	0	0	0	0	0	0	0	1	0	0	0	0	0
CP012679	5731082	SNP	G	A	3833.57	AOD73_26670		hypothetical protein	synonymous_variant	LOW	p.Gly15Gly	0	0	0	0	0	0	0	0	0	0	1	1	1	1	1	1	1	1
CP012679	5734846	SNP	G	A	6758.8	AOD73_26690		branched-chain amino acid ABC transporter permease	synonymous_variant	LOW	p.Tyr165Tyr	1	1	1	0	0	0	0	0	0	0	0	0	0	0	0	0	0	0
CP012679	5735886	SNP	T	C	6044.27	AOD73_26695		branched-chain amino acid transporter permease subunit LivH	missense_variant	MODERATE	p.Gln127Arg	0	0	0	0	0	0	0	0	0	0	0	1	0	0	0	0	0	0
CP012679	5742493	INDEL	CGCA	C	3863.41	AOD73_26725		amidase	disruptive_inframe_deletion	MODERATE	p.His55del	0	0	0	1	1	1	1	1	1	1	1	1	1	1	1	1	1	1
CP012679	5752265	SNP	G	A	5657.88	AOD73_26770		molybdopterin oxidoreductase	synonymous_variant	LOW	p.Ala217Ala	0	0	0	0	0	0	0	0	1	0	0	0	0	0	0	0	0	0
CP012679	5757753	SNP	T	C	8699.73	AOD73_26785	alr	alanine racemase	synonymous_variant	LOW	p.Val287Val	0	0	0	1	0	0	0	0	0	0	0	0	0	0	0	0	0	0
CP012679	5766226	SNP	A	C	302.94	AOD73_26800		hypothetical protein	upstream_gene_variant	MODIFIER	0	1	1	1	0	0	0	0	0	0	0	0	0	0	0	0	0	0	0
CP012679	5774303	INDEL	TCAGCGTCCGCG	T	3607.46	AOD73_26875	mutL	DNA mismatch repair protein	frameshift_variant&stop_lost&splice_region_variant	HIGH	p.Arg631fs	0	0	0	0	1	1	1	1	1	1	1	1	1	1	1	1	1	1
CP012679	5774679	INDEL	CA	C	7052.82	AOD73_26875	mutL	DNA mismatch repair protein	frameshift_variant	HIGH	p.Cys509fs	0	0	0	1	0	0	0	0	0	0	0	0	0	0	0	0	0	0
CP012679	5784429	INDEL	A	AG	3962.34	AOD73_26890		carbohydrate kinase	upstream_gene_variant	MODIFIER	0	0	0	0	0	1	1	1	0	0	0	0	0	0	0	0	0	0	0
CP012679	5793726	SNP	G	A	7366.95	AOD73_26950		histidine kinase	missense_variant	MODERATE	p.Val39Met	1	1	1	0	0	0	0	0	0	0	0	0	0	0	0	0	0	0
CP012679	5795290	SNP	C	T	5652.46	AOD73_26955		hypothetical protein	synonymous_variant	LOW	p.His52His	0	0	0	0	1	1	1	1	1	1	1	1	1	1	1	1	1	1
CP012679	5797241	INDEL	CCGG	C	6507.89	AOD73_26965		DNA topoisomerase IV	conservative_inframe_deletion	MODERATE	p.Pro585del	0	0	0	1	0	0	0	0	0	0	0	0	0	0	0	0	0	0
CP012679	5808050	SNP	G	A	5715.85	AOD73_27010		thiamine biosynthesis protein ThiC	missense_variant	MODERATE	p.Pro36Ser	0	0	0	0	0	0	0	0	1	0	0	0	0	0	0	0	0	0
CP012679	5812462	SNP	G	A	4234.75	AOD73_27030		decarboxylase	synonymous_variant	LOW	p.Thr411Thr	0	0	0	0	0	1	0	0	0	0	0	0	0	0	0	0	0	0
CP012679	5821288	SNP	G	A	5232.88	AOD73_27055		histidine kinase	missense_variant	MODERATE	p.Ala252Val	0	0	0	0	0	0	0	0	1	1	1	1	1	1	1	1	1	1
CP012679.1	5834925	SNP	G	A	12127.2	AOD73_27120		acyl-CoA dehydrogenase	missense_variant	MODERATE	p.Ala130Val	0	0	0	1	0	0	0	0	0	0	0	0	0	0	0	0	0	0
CP012679	5849740	SNP	T	C	3184.65	AOD73_27175		glycosyl transferase	synonymous_variant	LOW	p.Val60Val	0	0	0	0	0	1	0	0	0	0	0	0	0	0	0	0	0	0
CP012679	5855701	SNP	G	A	4441.61	AOD73_27205		glucosyltransferase I RfaG	synonymous_variant	LOW	p.Leu318Leu	0	0	0	0	0	0	0	0	0	0	1	1	1	1	1	1	1	1
CP012679	5870841	SNP	T	C	3019.96	AOD73_27245		peptide methionine sulfoxide reductase	missense_variant	MODERATE	p.Phe59Ser	0	0	0	0	0	0	0	0	0	0	0	0	0	0	0	0	0	1
CP012679	5877699	INDEL	GCCTGCGCACCA	G	3679.76	AOD73_27265		potassium transporter KefA	frameshift_variant	HIGH	p.Leu440fs	1	1	1	0	0	0	0	0	0	0	0	0	0	0	0	0	0	0
CP012679	5898728	SNP	G	A	6309.25	AOD73_27335	gltB	glutamate synthase	synonymous_variant	LOW	p.Asn93Asn	0	1	0	0	0	0	0	0	0	0	0	0	0	0	0	0	0	0
CP012679	5906461	INDEL	CT	C	6493.44	AOD73_27370		pilus assembly protein PilN	frameshift_variant	HIGH	p.Lys18fs	1	1	1	0	0	0	0	0	0	0	0	0	0	0	0	0	0	0
CP012679	5925004	SNP	C	T	6130.79	AOD73_27445		poly(R)-hydroxyalkanoic acid synthase	upstream_gene_variant	MODIFIER	0	0	0	0	1	1	1	1	1	1	1	1	1	1	1	1	1	1	1
CP012679	5941221	INDEL	T	TG	3510.3	AOD73_27540		glucosyltransferase MdoH	frameshift_variant	HIGH	p.His839fs	0	0	0	0	0	0	0	0	0	0	0	1	0	0	0	0	0	0
CP012679.1	5955728	SNP	T	C	12913.2	AOD73_27600		hypothetical protein	missense_variant	MODERATE	p.Gln503Arg	0	0	0	1	0	0	0	0	0	0	0	0	0	0	0	0	0	0
CP012679	5970569	SNP	C	T	6690.95	AOD73_27650		sulfonate ABC transporter substrate-binding protein	synonymous_variant	LOW	p.Val52Val	0	0	0	1	0	0	0	0	0	0	0	0	0	0	0	0	0	0
CP012679	5978602	SNP	G	A	8562.91	AOD73_27660		phosphate ABC transporter substrate-binding protein	upstream_gene_variant	MODIFIER	0	0	0	0	1	0	0	0	0	0	0	0	0	0	0	0	0	0	0
CP012679	5979930	SNP	G	A	6693.86	AOD73_27700		hypothetical protein	missense_variant	MODERATE	p.Ala95Val	0	0	0	1	0	0	0	0	0	0	0	0	0	0	0	0	0	0
CP012679	6008656	INDEL	G	GT	4670.97	AOD73_27785		hypothetical protein	upstream_gene_variant	MODIFIER	0	0	0	0	1	0	0	0	0	0	0	0	0	0	0	0	0	0	0
CP012679	6010149	SNP	C	T	7271.1	AOD73_27825		peptidase S41	missense_variant	MODERATE	p.Ala39Val	1	1	1	0	0	0	0	0	0	0	0	0	0	0	0	0	0	0
CP012679	6074444	SNP	C	T	10282.6	AOD73_28145		molecular chaperone Hsp33	missense_variant	MODERATE	p.Glu111Lys	0	0	0	1	0	0	0	0	0	0	0	0	0	0	0	0	0	0
CP012679	6120874	INDEL	GGCCATC	G	5633.72	AOD73_28355	glpT	glycerol-3-phosphate transporter	conservative_inframe_deletion	MODERATE	p.Ile74_Ala75del	1	1	1	0	0	0	0	0	0	0	0	0	0	0	0	0	0	0
CP012679	6121044	SNP	T	C	5447.73	AOD73_28355	glpT	glycerol-3-phosphate transporter	missense_variant	MODERATE	p.Leu127Pro	0	0	0	0	1	1	1	0	0	0	0	0	0	0	0	0	0	0
CP012679	6129849	SNP	G	A	8238.51	AOD73_28385		exopolyphosphatase	missense_variant	MODERATE	p.Asp401Asn	1	1	1	1	0	0	0	0	0	0	0	0	0	0	0	0	0	0
CP012679	6130407	SNP	C	T	4855.74	AOD73_28390		polyphosphate kinase	missense_variant	MODERATE	p.Asp649Asn	0	0	0	0	0	0	0	0	1	0	0	0	0	0	0	0	0	0
CP012679	6141489	SNP	G	A	5329.06	AOD73_28440		ABC transporter ATP-binding protein	synonymous_variant	LOW	p.Ile263Ile	0	0	0	0	0	0	0	0	1	1	1	1	1	1	1	1	1	1
CP012679	6145091	INDEL	GC	G	4247.13	AOD73_28460		transcriptional regulator	frameshift_variant	HIGH	p.Gly14fs	0	0	0	0	1	1	1	1	1	1	1	1	1	1	1	1	1	1
CP012679	6157432	SNP	G	A	5568.7	AOD73_28510		hypothetical protein	missense_variant	MODERATE	p.Ala358Val	0	0	0	0	1	1	1	1	1	1	1	1	1	1	1	1	1	1
CP012679	6157988	INDEL	G	GC	3463.65	AOD73_28510		hypothetical protein	frameshift_variant	HIGH	p.Pro173fs	0	0	0	0	1	1	1	1	1	1	1	1	1	1	1	1	1	1
CP012679	6168674	INDEL	T	TTGCGGGGGTGGAGGA	383.08	AOD73_28555		hypothetical protein	disruptive_inframe_insertion	MODERATE	p.Gly233_Gly234insGlyGlyCysGlyGly	1	1	0	0	0	1	0	0	0	1	1	0	0	1	0	0	0	0
CP012679	6171209	INDEL	A	ACGCCG	3390.61	AOD73_28575		diaminopimelate decarboxylase	frameshift_variant	HIGH	p.Tyr335fs	0	0	0	1	1	1	1	1	1	1	1	1	1	1	1	1	1	1
CP012679	6177682	INDEL	GC	G	4093.08	AOD73_28610		fimbrial protein	frameshift_variant	HIGH	p.Gly222fs	0	0	0	0	1	1	1	1	1	1	1	1	1	1	1	1	1	1
CP012679	6185857	INDEL	CGAGCGGCACATGCACT	C	1737.14	AOD73_28645		choline transporter	frameshift_variant	HIGH	p.Glu651fs	0	0	0	1	1	1	1	1	1	1	1	1	1	1	1	1	1	1
CP012679	6225724	SNP	G	A	6409.57	AOD73_28815		hypothetical protein	stop_gained	HIGH	p.Trp307*	0	0	0	1	0	0	0	0	0	0	0	0	0	0	0	0	0	0
CP012679	6259802	SNP	G	A	3575.86	AOD73_29005		peptidase M23	synonymous_variant	LOW	p.Thr72Thr	0	0	0	0	0	1	0	0	0	0	0	0	0	0	0	0	0	0
CP012679	6299627	SNP	G	A	4927.77	AOD73_29180		FAD-dependent oxidoreductase	missense_variant	MODERATE	p.Arg254Cys	0	0	0	0	0	0	0	0	0	0	1	1	1	1	1	1	1	1
CP012679	6327905	SNP	T	C	8722.3	AOD73_29305		sarcosine oxidase subunit alpha	missense_variant	MODERATE	p.Cys708Arg	0	0	0	1	0	0	0	0	0	0	0	0	0	0	0	0	0	0
CP012679	6340980	INDEL	CG	C	6271.23	AOD73_29365		hypothetical protein	frameshift_variant	HIGH	p.Ala15fs	1	1	1	0	0	0	0	0	0	0	0	0	0	0	0	0	0	0
CP012679	6349982	INDEL	GGCGCAGGCT	G	2323.85	AOD73_29410		transcriptional regulator	conservative_inframe_deletion	MODERATE	p.Ser275_Arg277del	0	0	0	1	1	1	1	1	1	1	1	1	1	1	1	1	1	1
CP012679	6354904	SNP	G	A	8545.79	AOD73_29430		outer membrane assembly lipoprotein YfiO	synonymous_variant	LOW	p.Asp618Asp	0	0	0	1	0	0	0	0	0	0	0	0	0	0	0	0	0	0
CP012679	6355425	SNP	T	C	7090.87	AOD73_29430		outer membrane assembly lipoprotein YfiO	missense_variant	MODERATE	p.Thr445Ala	0	0	0	0	1	1	1	1	1	1	1	1	1	1	1	1	1	1
CP012679	6373659	INDEL	CGCCCACGGCGT	C	3513.64	AOD73_29495		NAD-dependent dehydratase	frameshift_variant	HIGH	p.Thr27fs	1	1	1	0	0	0	0	0	0	0	0	0	0	0	0	0	0	0
CP012679	6377000	SNP	T	C	5193.83	AOD73_29505		glycosyltransferase	missense_variant	MODERATE	p.Leu408Pro	0	0	0	0	1	1	1	1	1	1	1	1	1	1	1	1	1	1
CP012679	6410394	INDEL	C	CG	4279.29	AOD73_29650		N-acetylmuramoyl-L-alanine amidase	upstream_gene_variant	MODIFIER	0	0	0	0	0	1	1	1	1	1	1	1	1	1	1	1	1	1	1
CP012679	6412284	INDEL	CA	C	4524.53	AOD73_29660		diguanylate cyclase	upstream_gene_variant	MODIFIER	0	0	0	0	0	1	1	1	1	1	1	1	1	1	1	1	1	1	1
CP012679	6424744	SNP	T	C	5756.31	AOD73_29740		methionine ABC transporter ATP-binding protein	missense_variant	MODERATE	p.Leu191Pro	0	0	0	0	1	1	1	0	0	0	0	0	0	0	0	0	0	0
CP012679	6431581	INDEL	CA	C	4597.46	AOD73_29775		porin	frameshift_variant	HIGH	p.His328fs	0	0	0	1	1	1	1	1	1	1	1	1	1	1	1	1	1	1
CP012679	6437049	SNP	A	G	5251.67	AOD73_29800		hypothetical protein	missense_variant	MODERATE	p.Tyr81His	0	0	0	0	0	0	0	0	1	1	1	1	1	1	1	1	1	1
CP012679	6452198	SNP	A	G	5228.47	AOD73_29875		MFS transporter	missense_variant	MODERATE	p.Gln54Arg	0	0	0	0	0	0	0	0	1	1	1	1	1	1	1	1	1	1
CP012679	6473113	INDEL	T	TC	3801.4	AOD73_29975		2OG-Fe(II) oxygenase	frameshift_variant	HIGH	p.Met199fs	0	0	0	0	0	0	0	0	0	0	0	1	1	1	1	1	1	1
CP012679	6485437	SNP	G	A	8447.01	AOD73_30030		ATP synthase F0F1 subunit beta	synonymous_variant	LOW	p.Gly84Gly	0	0	0	1	0	0	0	0	0	0	0	0	0	0	0	0	0	0
CP012679	6488033	SNP	C	T	9094.19	AOD73_30040		ATP F0F1 synthase subunit alpha	missense_variant	MODERATE	p.Val48Ile	0	0	0	1	0	0	0	0	0	0	0	0	0	0	0	0	0	0
