# Supplementary material for: Genomic heterogeneity underlies multidrug resistance in Pseudomonas aeruginosa: A population-level analysis beyond susceptibility testing
Source: PLoS One. 2022 Mar 31;17(3):e0265129. doi: 10.1371/journal.pone.0265129 (PMC8970513; doi:10.1371/journal.pone.0265129)
Supplement: S3 Table — (XLSX) [file pone.0265129.s003.xlsx]

## Sheet: RPKM_log2
Supplemental Table 3. RPKM values for differentially abundant GO categories
	PA1RG Locus Tag	Pae_AZ22	Pae_AZ18	Pae_AZ19	Pae_AZ20	Pae_AZ11	Pae_AZ07	Pae_AZ13	Pae_AZ05	Pae_AZ03	Pae_AZ01	Pae_AZ16	Pae_AZ10
Beta-Lactam Resistance	AOD73_04270	9.21309	7.52727	8.0631	11.0114	9.92066	9.79534	8.93512	7.85312	9.66434	7.69124	12.721	12.6938
	AOD73_29795	7.3234	6.31647	5.0754	6.11034	5.70836	5.91275	5.5809	5.25317	6.09175	4.99768	6.03452	6.26763
	AOD73_24605	7.26281	6.20157	6.5244	6.67097	8.04613	8.23473	7.52621	6.89632	7.12971	6.27218	6.81981	6.50499
Other Resistance	AOD73_16395	3.50607	2.15504	1.44726	2.3304	2.62777	2.3304	2.15504	1.72357	3.08462	2.62777	4.14514	4.74972
	AOD73_20225	3.37103	3.77029	2.92549	4.25872	4.41561	3.71096	3.37103	2.43248	2.27752	3.44573	5.36225	4.68594
	AOD73_07645	3.90982	4.00745	3.48183	2.56333	3.56969	3.23547	3.97564	3.56969	3.61169	3.06454	4.15677	4.36756
Multidrug Efflux Pumps	AOD73_25025	2.91664	2.48172	3.14748	3.60128	2.64171	3.14748	3.60128	2.64171	3.94598	4.11912	8.25557	8.41359
	AOD73_19600	2.92549	3.20893	2.10389	2.69995	2.57241	1.90646	2.81712	2.57241	3.20893	2.10389	3.20893	2.81712
	AOD73_24980	2.42418	1.67067	2.42418	2.56393	1.67067	3.01735	2.42418	1.89899	2.26944	4.51325	4.02551	3.57509
	AOD73_09660	3.92178	3.18411	2.51564	3.92178	3.47393	3.18411	3.92178	1.88608	3.78737	2.82103	4.31282	3.78737
	AOD73_13000	4.00033	3.08777	3.94284	4.76852	4.05561	3.61503	4.34906	2.72822	3.61503	2.72822	4.30411	3.68682
	AOD73_19670	3.20198	3.65301	3.70731	2.65702	3.53787	3.2757	3.75964	2.95508	3.59659	5.56432	3.2757	3.2757
	AOD73_19710	3.95743	3.04743	2.54718	3.04743	2.68942	2.54718	3.24468	3.24468	3.49767	3.24468	2.54718	4.117
	AOD73_11235	2.53368	3.14388	2.73584	3.7218	3.21326	2.99421	3.07099	2.91312	3.62328	2.91312	3.67338	3.90072
	AOD73_19715	3.89167	3.14472	3.06742	3.28791	2.60303	3.14472	3.53763	3.41817	3.35451	3.2181	3.79906	3.79906
	AOD73_08295	6.18023	4.89783	3.03616	2.03105	3.79313	2.49327	2.94271	3.56128	5.46657	1.34682	4.6543	4.74013
	AOD73_06705	4.07027	4.96963	3.62936	4.01495	3.89751	4.84828	5.05438	4.12355	4.01495	4.60774	5.82302	5.96113
	AOD73_28660	4.28891	3.57752	4.68537	4.45452	5.07958	4.95239	5.19645	4.10178	3.83957	4.32359	4.28891	4.17957
	AOD73_11230	4.2737	4.45699	4.69451	4.32175	3.67712	4.17251	4.4133	2.91664	4.36825	3.94598	4.32175	4.69451
	AOD73_19320	3.99373	4.25533	3.11961	3.95217	4.35439	4.07344	4.71901	4.03414	4.35439	3.11961	4.41684	3.45335
	AOD73_23760	5.61809	5.22476	5.04774	6.49896	6.64838	6.76753	6.68344	5.8671	6.47915	5.73966	7.53001	7.35624
	AOD73_23765	4.56033	4.33417	4.26736	5.12004	6.07004	6.10872	6.15104	5.50063	5.25549	5.24685	6.64125	6.45113
	AOD73_27965	5.13535	5.81615	4.39352	4.58263	5.25139	5.41958	6.0648	5.47792	5.03529	4.95542	4.26688	3.20828
	AOD73_27955	5.72366	6.28586	4.44211	4.86511	5.84015	5.458	5.87698	6.1114	6.1114	4.78986	4.34029	4.34029
	AOD73_00820	6.56267	5.74016	4.71577	5.41645	5.43764	4.2725	5.37311	5.18543	6.26366	5.51942	6.53344	6.11375
	AOD73_13005	6.17621	5.21357	4.73148	4.64361	4.68192	4.77939	5.11432	4.75563	5.32268	4.98748	5.38595	5.29823
	AOD73_06500	3.39909	3.61289	2.59826	2.95247	2.72624	3.23664	3.91104	2.84379	3.14799	3.61289	4.77617	4.32904
	AOD73_22720	3.33912	2.47506	2.47506	3.63225	3.33912	3.33912	4.26601	2.97083	4.08404	2.97083	5.54223	4.57287
	AOD73_19490	5.8225	4.91578	3.75574	3.59911	4.10552	3.80439	3.59911	3.65323	3.75574	4.0257	5.00173	5.4002
Heavy Metal Resistance	AOD73_14230	4.63528	4.38381	4.07906	5.48312	4.84936	5.34884	4.63528	3.89856	3.89856	3.16199	5.92195	5.71916
	AOD73_13030	1.89159	1.39301	1.39301	2.08832	1.66373	1.39301	1.89159	1.39301	2.55552	1.89159	3.19083	3.6922
	AOD73_13035	2.75573	2.75573	2.5348	2.27381	2.27381	2.94728	3.194	2.75573	2.85469	2.12316	3.26768	2.85469
	AOD73_15355	2.96468	3.33276	2.00903	2.81767	2.96468	2.46928	3.22019	2.36724	2.65397	2.13857	3.97705	3.43718
Exopolysaccharide Biosynthesis	AOD73_14440	2.93819	2.38105	1.6344	3.1238	3.28822	3.06454	2.72513	2.87061	3.00275	7.48533	6.40654	6.66275
	AOD73_14435	3.00848	2.652	1.74375	2.35356	2.51048	3.1101	3.37799	2.652	2.35356	6.97154	5.94223	6.08636
	AOD73_14425	2.98636	1.72607	3.18251	3.08777	2.98636	3.18251	3.35516	2.87729	3.27142	6.84873	5.80273	5.72617
	AOD73_14415	2.54968	2.87018	1.96828	2.4248	3.05007	2.4248	2.77105	3.13226	3.35397	6.72613	5.52832	5.36796
	AOD73_14430	2.51718	2.64376	2.22487	2.8678	3.14964	3.14964	3.45604	2.76012	3.52345	6.70621	5.6538	5.5606
	AOD73_14410	3.30836	2.4471	1.7966	2.57241	2.57241	2.79444	2.89383	1.7966	3.68652	5.95094	4.74037	4.71341
	AOD73_14420	3.29972	3.29972	4.07027	2.87174	3.70121	3.10154	3.10154	2.43926	3.89751	6.3777	5.08156	5.30556
	AOD73_08535	5.61809	3.91011	5.04774	4.75821	6.11193	6.47915	5.98068	4.09071	5.88604	10.3752	4.39561	4.64717
	AOD73_14445	3.99265	2.42971	3.91084	3.52743	4.07007	4.07007	4.07007	3.52743	3.63325	7.3825	6.63355	6.52775
Phenazine Biosynthesis	AOD73_16430	2.75017	2.14952	1.10138	1.44275	3.07833	2.32469	2.75017	1.10138	2.48088	8.22606	2.32469	3.173
	AOD73_16425	2.45213	2.94642	1.69426	1.08274	2.72034	2.1224	2.45213	1.08274	2.1224	7.9805	1.69426	2.72034
	AOD73_03760	2.32469	1.10138	1.95009	2.14952	1.71861	1.71861	3.34551	1.10138	2.32469	8.57709	2.48088	2.86805
	AOD73_03755	2.72034	1.69426	2.45213	2.45213	1.69426	2.1224	2.72034	0	1.08274	8.58262	2.1224	2.72034
	AOD73_03740	4.34906	3.55661	2.67429	2.40779	3.55661	3.68293	3.55661	2.67429	2.89915	8.6493	3.68293	4.10011
	AOD73_16410	3.68293	4.18796	3.41817	3.09365	3.90655	3.09365	4.27076	3.41817	3.26501	8.01301	3.79906	3.90655
	AOD73_03745	3.95743	1.77503	1.77503	1.77503	2.54718	2.54718	2.54718	3.41817	3.41817	9.02072	3.04743	3.41817
	AOD73_16415	2.2482	3.61503	2.2482	2.2482	2.2482	3.61503	4.86452	2.72822	3.61503	7.87916	2.2482	3.37535
Chemotaxis	AOD73_00905	3.36489	1.58176	2.31808	1.87097	2.31808	2.65891	3.05466	2.65891	3.16565	4.56017	3.2687	3.45506
	AOD73_00915	2.36121	2.36121	3.07868	3.07868	2.57667	4.43896	3.55567	3.55567	3.6538	6.3594	4.13357	5.7317
	AOD73_00930	2.90884	2.90884	3.88202	3.80944	3.69323	3.91698	3.98446	2.97669	3.77173	7.4628	5.49583	6.33214
	AOD73_23875	4.64843	4.49472	4.45359	5.56248	6.96808	6.26754	6.46673	3.90118	5.05819	4.07397	5.35477	4.53471
Alginate Biosynthesis	AOD73_13690	3.58165	2.01718	0.936874	1.78171	1.64779	1.15002	1.64779	1.64779	3.05572	1.15002	3.25311	3.25311
	AOD73_14455	3.57752	3.45773	2.74565	2.93698	3.0239	3.51887	4.25337	3.63387	3.63387	6.97815	8.91231	8.51665
	AOD73_22830	11.9543	10.841	8.27885	8.2268	8.78759	8.80662	8.85314	10.0741	11.0763	8.39029	9.85043	10.5512
	AOD73_17070	7.19325	6.06949	4.00324	4.32521	4.64717	4.00324	4.64717	5.13264	6.02577	4.2512	4.64717	4.09071
	AOD73_29485	8.13212	6.59886	5.59932	7.51321	7.78447	7.49007	6.4308	6.16462	6.9207	6.55493	4.83875	4.91023
	AOD73_29645	7.89153	6.90231	5.3913	5.86687	6.40755	6.15452	6.30449	6.5161	7.17584	5.6486	6.49128	6.61704
	AOD73_29640	8.18191	7.27616	5.52233	5.87972	6.55493	6.0356	6.145	6.43941	7.44826	5.67606	7.1766	7.19707
	AOD73_07680	10.6143	8.31682	2.87174	2.74147	2.99121	2.26053	3.38946	8.04379	9.62048	2.99121	3.47393	3.20403
	AOD73_07700	10.5097	8.43228	2.878	1.56279	2.14403	3.14029	3.14029	7.6981	9.30318	2.878	3.36215	3.66965
	AOD73_07670	10.3018	7.91094	2.52257	1.47496	2.36535	3.2181	3.30726	7.65902	9.26031	1.98779	3.2181	2.79339
	AOD73_07660	12.4938	10.6984	5.11992	3.95182	4.85718	4.651	4.97252	10.0849	11.9233	4.30865	4.651	4.85718
	AOD73_07685	10.5542	8.27124	4.52554	4.21919	4.49455	5.01497	5.07906	8.02505	9.52236	4.29311	4.85333	4.61473
	AOD73_07695	10.9363	8.9827	3.68268	3.73493	3.62846	4.09623	4.47986	8.58383	10.1663	3.10068	4.21137	4.21137
	AOD73_07675	9.64786	7.29671	2.8578	3.24503	3.7547	4.09332	3.70618	7.38797	8.99647	2.32691	3.60397	3.55001
	AOD73_07710	10.5534	8.78133	4.23572	3.21456	3.71212	3.84599	4.41876	8.4413	9.62414	3.71212	4.54225	4.13468
	AOD73_07705	10.9496	8.95225	2.91825	2.7997	3.22468	2.67054	2.91825	8.57756	9.95686	2.19465	3.75726	3.93651
Type IV Pilus	AOD73_24770	7.80686	7.70589	7.96618	8.22029	10.6301	10.8907	9.88205	7.04141	7.47989	7.54512	7.01094	7.32755
	AOD73_24780	7.68404	7.47365	8.00694	7.83059	10.276	10.5681	9.49317	6.94977	7.34448	7.49409	7.01725	7.27529
	AOD73_24775	7.73844	7.59654	7.87533	8.00035	10.4564	10.7025	9.6049	6.81092	7.5395	7.37539	7.00597	7.29726
	AOD73_24800	7.46136	6.8938	7.91734	7.81614	10.4776	10.4825	9.18178	6.8535	7.3058	7.76274	6.76937	7.27562
	AOD73_24790	7.44722	7.10949	7.82114	7.58292	10.047	10.1364	9.12561	6.85894	7.38639	7.47183	6.9317	6.93878
	AOD73_02005	7.31046	7.01206	7.14855	7.95644	8.93775	8.99796	8.82862	6.65482	7.12784	6.93468	8.01024	7.84242
	AOD73_24630	7.61642	7.40576	7.56735	8.695	9.30616	9.53954	8.76467	7.05158	7.8369	8.02584	7.82129	7.81604
	AOD73_24640	7.62366	7.53849	7.54475	8.07192	9.72388	9.79117	9.55761	6.72756	7.40051	7.88744	7.50682	7.51957
	AOD73_27360	7.17513	7.57767	8.63785	8.20952	10.9646	11.1285	10.9846	7.72086	8.27906	8.81431	4.78544	5.5702
	AOD73_27365	7.1598	7.55241	8.69586	8.21027	10.8596	11.1826	10.8631	7.52639	7.94821	8.82596	4.7396	5.40491
	AOD73_27355	7.79553	7.95532	9.02266	8.28061	10.9338	11.146	11.112	7.89745	8.35845	9.2244	6.213	6.26273
	AOD73_27370	7.53638	8.2955	8.94199	8.56402	11.1948	11.5096	11.3345	8.06939	8.20698	9.11311	6.12823	6.33031
	AOD73_27375	8.04985	8.61744	9.12705	8.55096	11.182	11.4747	11.3765	8.16299	8.48127	9.18827	7.71406	7.85951
	AOD73_24785	8.27928	8.24584	8.7539	8.2116	10.5039	10.5986	9.80101	7.78466	8.50808	8.09123	8.01387	7.86763
Type III Secretion System	AOD73_17500	4.00033	3.08777	5.1951	4.86452	5.7915	6.77842	6.94139	2.72822	3.8205	3.37535	0	0
	AOD73_17505	1.8076	3.08777	4.83323	5.06643	6.46795	7.23875	6.97763	3.08777	0	3.75521	0	0
	AOD73_17510	2.72963	3.70823	4.55651	5.18612	6.13347	6.75521	6.29003	2.32868	1.7715	2.89483	1.7715	1.38371
	AOD73_17420	3.29365	3.65624	4.71243	4.52449	7.16888	7.73296	7.08205	3.10519	3.23353	3.94576	4.15472	3.8688
	AOD73_17415	3.61809	3.48601	4.88094	4.52484	7.32171	7.86097	7.37403	3.41514	3.73908	4.49078	3.90343	3.67985
	AOD73_17375	3.80528	2.41322	3.80528	3.42424	6.26145	6.66667	6.04219	3.6891	3.9128	3.56274	4.10642	3.56274
	AOD73_17530	3.08777	2.9545	3.78168	3.70076	5.65855	6.50814	6.4962	2.45972	2.00026	3.08777	3.42658	3.70076
	AOD73_17655	4.11014	2.7532	4.11014	3.94067	5.79572	5.89186	5.77065	4.33202	5.33048	6.98151	5.69271	5.36439
	AOD73_17700	3.2181	2.85383	3.67426	3.67426	6.41684	7.51594	5.781	4.13842	4.87663	6.94034	4.97516	5.5232
	AOD73_17690	3.06742	2.60303	2.98574	3.59384	6.14312	6.74318	5.44131	4.24758	4.88792	6.65345	4.88792	4.77088
	AOD73_17445	7.12894	7.007	8.61609	8.37859	9.72958	10.3316	10.4964	6.32929	7.44294	7.48921	0	0
	AOD73_17465	4.52464	5.40198	7.65754	6.74089	8.65889	9.86937	9.72904	4.60841	4.68758	5.53637	0	0
	AOD73_17470	3.76694	4.52814	6.4286	6.20018	7.99345	8.84735	8.4554	3.84815	4.47799	3.99803	0	0
	AOD73_12160	4.75155	4.66389	4.36356	5.64026	7.83567	8.55507	8.03225	7.24996	7.19543	6.39414	8.7539	8.29793
	AOD73_17385	4.97153	4.32079	4.83426	5.70756	7.68004	8.27376	7.5976	3.25442	4.73491	4.17678	4.97153	4.32079
	AOD73_17395	3.95743	4.45908	4.9857	5.12575	7.32986	8.22771	7.77493	3.18188	5.12575	4.83059	4.83059	4.5613
	AOD73_17425	4.37796	4.48809	5.34284	6.29496	8.14484	8.81784	8.44712	4.12873	3.98587	5.34284	4.37796	4.8599
	AOD73_17390	3.94543	4.56305	5.16938	5.82188	7.82897	8.48822	8.19593	4.43164	5.08442	5.59498	4.89783	4.56305
	AOD73_00505	4.53582	4.3341	4.71276	5.50438	8.21244	9.31657	8.31655	7.03508	7.34365	6.53624	6.82005	6.40498
Type VI Secretion System	AOD73_27605	3.37963	2.84279	2.84279	3.86038	4.63309	4.80984	4.02575	3.94543	4.24292	4.30861	4.66688	4.47042
	AOD73_28520	3.03057	2.53129	3.03057	2.90465	3.57625	3.76926	4.17589	3.35336	3.93948	5.51524	3.49118	3.44669
	AOD73_13750	2.99138	3.27656	2.78858	2.99138	3.86365	4.02637	3.16916	3.37652	3.32741	3.71881	3.59977	3.75641
	AOD73_18985	4.7483	3.91788	4.83578	4.38044	5.20785	5.32133	5.11297	4.12657	4.7483	3.67381	4.96559	4.99629
	AOD73_08880	3.43139	3.18597	2.75231	4.54082	5.70885	6.00265	5.30298	4.68029	5.03243	5.18746	6.22073	5.78147
	AOD73_00495	4.13209	3.80113	3.68498	5.31539	8.40612	9.58166	9.15933	7.94121	8.28832	7.79477	8.21518	8.285
	AOD73_12155	6.04545	5.94642	5.30094	6.97389	8.83609	9.46163	8.16902	7.52101	7.9623	6.50227	9.24714	8.85826
	AOD73_00515	6.96739	6.21665	6.191	6.06961	9.55972	10.2918	9.01552	7.36719	7.88572	6.94838	7.0659	6.98615
	AOD73_18465	5.45152	4.03989	4.49298	4.4752	8.40722	9.0996	7.9488	5.4696	6.01626	5.28798	5.88098	6.04065
